# Supplementary material for: Dysregulated Immunological Functionome and Dysfunctional Metabolic Pathway Recognized for the Pathogenesis of Borderline Ovarian Tumors by Integrative Polygenic Analytics
Source: Int J Mol Sci. 2021 Apr 15;22(8):4105. doi: 10.3390/ijms22084105 (PMC8071470; doi:10.3390/ijms22084105)
Supplement: Supplementary file 1 [file ijms-22-04105-s001.zip]

Archive with 3 entries (3 files):
- Table S1 Detailed information of all collected samples.xlsx
- Table S2 The whole deregulated GO terms of All BOTs, SBOTs and MBOTs.xlsx
- Table S3 All scores of GALT and IL of clinical samples.xlsx
