# Supplementary material for: Dysregulated Immunological Functionome and Dysfunctional Metabolic Pathway Recognized for the Pathogenesis of Borderline Ovarian Tumors by Integrative Polygenic Analytics
Source: Int J Mol Sci. 2021 Apr 15;22(8):4105. doi: 10.3390/ijms22084105 (PMC8071470; doi:10.3390/ijms22084105)
Supplement: Supplementary file 1 [file ijms-22-04105-s001.zip › Table S1 Detailed information of all collected samples.xlsx]

## Sheet: caselist
Title	Organism	SourceName	Group	DisStatus	Platform	Series	FTP	Accession	ID
ovary	Homo sapiens	normal	control	NA	GPL570	GSE12034	ftp://ftp.ncbi.nlm.nih.gov/geo/samples/GSM304nnn/GSM304262/	GSM304262	300304262
ovary	Homo sapiens	normal	control	NA	GPL570	GSE12034	ftp://ftp.ncbi.nlm.nih.gov/geo/samples/GSM304nnn/GSM304261/	GSM304261	300304261
ovary	Homo sapiens	normal	control	NA	GPL570	GSE12034	ftp://ftp.ncbi.nlm.nih.gov/geo/samples/GSM304nnn/GSM304260/	GSM304260	300304260
ovary	Homo sapiens	normal	control	NA	GPL570	GSE14001	ftp://ftp.ncbi.nlm.nih.gov/geo/samples/GSM351nnn/GSM351320/	GSM351320	300351320
ovary	Homo sapiens	normal	control	NA	GPL570	GSE14001	ftp://ftp.ncbi.nlm.nih.gov/geo/samples/GSM351nnn/GSM351318/	GSM351318	300351318
ovary	Homo sapiens	normal	control	NA	GPL570	GSE14407	ftp://ftp.ncbi.nlm.nih.gov/geo/samples/GSM359nnn/GSM359983/	GSM359983	300359983
ovary	Homo sapiens	normal	control	NA	GPL570	GSE14407	ftp://ftp.ncbi.nlm.nih.gov/geo/samples/GSM359nnn/GSM359982/	GSM359982	300359982
ovary	Homo sapiens	normal	control	NA	GPL570	GSE14407	ftp://ftp.ncbi.nlm.nih.gov/geo/samples/GSM359nnn/GSM359981/	GSM359981	300359981
ovary	Homo sapiens	normal	control	NA	GPL570	GSE14407	ftp://ftp.ncbi.nlm.nih.gov/geo/samples/GSM359nnn/GSM359980/	GSM359980	300359980
ovary	Homo sapiens	normal	control	NA	GPL570	GSE14407	ftp://ftp.ncbi.nlm.nih.gov/geo/samples/GSM359nnn/GSM359979/	GSM359979	300359979
ovary	Homo sapiens	normal	control	NA	GPL570	GSE14407	ftp://ftp.ncbi.nlm.nih.gov/geo/samples/GSM359nnn/GSM359978/	GSM359978	300359978
ovary	Homo sapiens	normal	control	NA	GPL570	GSE14407	ftp://ftp.ncbi.nlm.nih.gov/geo/samples/GSM359nnn/GSM359977/	GSM359977	300359977
ovary	Homo sapiens	normal	control	NA	GPL570	GSE14407	ftp://ftp.ncbi.nlm.nih.gov/geo/samples/GSM359nnn/GSM359976/	GSM359976	300359976
ovary	Homo sapiens	normal	control	NA	GPL570	GSE14407	ftp://ftp.ncbi.nlm.nih.gov/geo/samples/GSM359nnn/GSM359975/	GSM359975	300359975
ovary	Homo sapiens	normal	control	NA	GPL570	GSE14407	ftp://ftp.ncbi.nlm.nih.gov/geo/samples/GSM359nnn/GSM359974/	GSM359974	300359974
ovary	Homo sapiens	normal	control	NA	GPL570	GSE14407	ftp://ftp.ncbi.nlm.nih.gov/geo/samples/GSM359nnn/GSM359973/	GSM359973	300359973
ovary	Homo sapiens	normal	control	NA	GPL570	GSE14407	ftp://ftp.ncbi.nlm.nih.gov/geo/samples/GSM359nnn/GSM359972/	GSM359972	300359972
ovary	Homo sapiens	normal	control	NA	GPL570	GSE15578	ftp://ftp.ncbi.nlm.nih.gov/geo/samples/GSM389nnn/GSM389794/	GSM389794	300389794
ovary	Homo sapiens	normal	control	NA	GPL570	GSE15578	ftp://ftp.ncbi.nlm.nih.gov/geo/samples/GSM389nnn/GSM389791/	GSM389791	300389791
ovary	Homo sapiens	normal	control	NA	GPL570	GSE15578	ftp://ftp.ncbi.nlm.nih.gov/geo/samples/GSM389nnn/GSM389790/	GSM389790	300389790
ovary	Homo sapiens	normal	control	NA	GPL570	GSE15578	ftp://ftp.ncbi.nlm.nih.gov/geo/samples/GSM389nnn/GSM389789/	GSM389789	300389789
ovary	Homo sapiens	normal	control	NA	GPL570	GSE15578	ftp://ftp.ncbi.nlm.nih.gov/geo/samples/GSM389nnn/GSM389783/	GSM389783	300389783
ovary	Homo sapiens	normal	control	NA	GPL570	GSE15578	ftp://ftp.ncbi.nlm.nih.gov/geo/samples/GSM389nnn/GSM389782/	GSM389782	300389782
ovary	Homo sapiens	normal	control	NA	GPL6947	GSE16570	ftp://ftp.ncbi.nlm.nih.gov/geo/samples/GSM416nnn/GSM416674/	GSM416674	300416674
ovary	Homo sapiens	normal	control	NA	GPL6947	GSE16570	ftp://ftp.ncbi.nlm.nih.gov/geo/samples/GSM416nnn/GSM416673/	GSM416673	300416673
ovary	Homo sapiens	normal	control	NA	GPL6947	GSE16570	ftp://ftp.ncbi.nlm.nih.gov/geo/samples/GSM416nnn/GSM416672/	GSM416672	300416672
ovary	Homo sapiens	normal	control	NA	GPL6947	GSE16570	ftp://ftp.ncbi.nlm.nih.gov/geo/samples/GSM416nnn/GSM416671/	GSM416671	300416671
ovary	Homo sapiens	normal	control	NA	GPL6947	GSE16570	ftp://ftp.ncbi.nlm.nih.gov/geo/samples/GSM416nnn/GSM416670/	GSM416670	300416670
ovary	Homo sapiens	normal	control	NA	GPL6947	GSE16570	ftp://ftp.ncbi.nlm.nih.gov/geo/samples/GSM416nnn/GSM416669/	GSM416669	300416669
ovary	Homo sapiens	normal	control	NA	GPL96	GSE18155	ftp://ftp.ncbi.nlm.nih.gov/geo/samples/GSM453nnn/GSM453866/	GSM453866	300453866
ovary	Homo sapiens	normal	control	NA	GPL96	GSE18155	ftp://ftp.ncbi.nlm.nih.gov/geo/samples/GSM453nnn/GSM453865/	GSM453865	300453865
ovary	Homo sapiens	normal	control	NA	GPL96	GSE18155	ftp://ftp.ncbi.nlm.nih.gov/geo/samples/GSM453nnn/GSM453864/	GSM453864	300453864
ovary	Homo sapiens	normal	control	NA	GPL570	GSE18520	ftp://ftp.ncbi.nlm.nih.gov/geo/samples/GSM462nnn/GSM462652/	GSM462652	300462652
ovary	Homo sapiens	normal	control	NA	GPL570	GSE18520	ftp://ftp.ncbi.nlm.nih.gov/geo/samples/GSM462nnn/GSM462651/	GSM462651	300462651
ovary	Homo sapiens	normal	control	NA	GPL570	GSE18520	ftp://ftp.ncbi.nlm.nih.gov/geo/samples/GSM462nnn/GSM462650/	GSM462650	300462650
ovary	Homo sapiens	normal	control	NA	GPL570	GSE18520	ftp://ftp.ncbi.nlm.nih.gov/geo/samples/GSM462nnn/GSM462649/	GSM462649	300462649
ovary	Homo sapiens	normal	control	NA	GPL570	GSE18520	ftp://ftp.ncbi.nlm.nih.gov/geo/samples/GSM462nnn/GSM462648/	GSM462648	300462648
ovary	Homo sapiens	normal	control	NA	GPL570	GSE18520	ftp://ftp.ncbi.nlm.nih.gov/geo/samples/GSM462nnn/GSM462647/	GSM462647	300462647
ovary	Homo sapiens	normal	control	NA	GPL570	GSE18520	ftp://ftp.ncbi.nlm.nih.gov/geo/samples/GSM462nnn/GSM462646/	GSM462646	300462646
ovary	Homo sapiens	normal	control	NA	GPL570	GSE18520	ftp://ftp.ncbi.nlm.nih.gov/geo/samples/GSM462nnn/GSM462645/	GSM462645	300462645
ovary	Homo sapiens	normal	control	NA	GPL570	GSE18520	ftp://ftp.ncbi.nlm.nih.gov/geo/samples/GSM462nnn/GSM462644/	GSM462644	300462644
ovary	Homo sapiens	normal	control	NA	GPL570	GSE18520	ftp://ftp.ncbi.nlm.nih.gov/geo/samples/GSM462nnn/GSM462643/	GSM462643	300462643
ovary	Homo sapiens	normal	control	NA	GPL570	GSE19383	ftp://ftp.ncbi.nlm.nih.gov/geo/samples/GSM481nnn/GSM481013/	GSM481013	300481013
ovary	Homo sapiens	normal	control	NA	GPL570	GSE19383	ftp://ftp.ncbi.nlm.nih.gov/geo/samples/GSM481nnn/GSM481012/	GSM481012	300481012
ovary	Homo sapiens	normal	control	NA	GPL570	GSE19383	ftp://ftp.ncbi.nlm.nih.gov/geo/samples/GSM481nnn/GSM481011/	GSM481011	300481011
ovary	Homo sapiens	normal	control	NA	GPL570	GSE19383	ftp://ftp.ncbi.nlm.nih.gov/geo/samples/GSM481nnn/GSM481010/	GSM481010	300481010
ovary	Homo sapiens	normal	control	NA	GPL570	GSE19383	ftp://ftp.ncbi.nlm.nih.gov/geo/samples/GSM481nnn/GSM481009/	GSM481009	300481009
ovary	Homo sapiens	normal	control	NA	GPL570	GSE19383	ftp://ftp.ncbi.nlm.nih.gov/geo/samples/GSM481nnn/GSM481008/	GSM481008	300481008
ovary	Homo sapiens	normal	control	NA	GPL570	GSE23391	ftp://ftp.ncbi.nlm.nih.gov/geo/samples/GSM573nnn/GSM573685/	GSM573685	300573685
ovary	Homo sapiens	normal	control	NA	GPL570	GSE23391	ftp://ftp.ncbi.nlm.nih.gov/geo/samples/GSM573nnn/GSM573684/	GSM573684	300573684
ovary	Homo sapiens	normal	control	NA	GPL570	GSE23391	ftp://ftp.ncbi.nlm.nih.gov/geo/samples/GSM573nnn/GSM573683/	GSM573683	300573683
ovary	Homo sapiens	normal	control	NA	GPL570	GSE23391	ftp://ftp.ncbi.nlm.nih.gov/geo/samples/GSM573nnn/GSM573682/	GSM573682	300573682
ovary	Homo sapiens	normal	control	NA	GPL570	GSE23391	ftp://ftp.ncbi.nlm.nih.gov/geo/samples/GSM573nnn/GSM573681/	GSM573681	300573681
ovary	Homo sapiens	normal	control	NA	GPL570	GSE23391	ftp://ftp.ncbi.nlm.nih.gov/geo/samples/GSM624nnn/GSM624163/	GSM624163	300624163
ovary	Homo sapiens	normal	control	NA	GPL570	GSE23391	ftp://ftp.ncbi.nlm.nih.gov/geo/samples/GSM624nnn/GSM624162/	GSM624162	300624162
ovary	Homo sapiens	normal	control	NA	GPL570	GSE23391	ftp://ftp.ncbi.nlm.nih.gov/geo/samples/GSM624nnn/GSM624146/	GSM624146	300624146
ovary	Homo sapiens	normal	control	NA	GPL570	GSE23391	ftp://ftp.ncbi.nlm.nih.gov/geo/samples/GSM624nnn/GSM624145/	GSM624145	300624145
ovary	Homo sapiens	normal	control	NA	GPL96	GSE26712	ftp://ftp.ncbi.nlm.nih.gov/geo/samples/GSM657nnn/GSM657528/	GSM657528	300657528
ovary	Homo sapiens	normal	control	NA	GPL96	GSE26712	ftp://ftp.ncbi.nlm.nih.gov/geo/samples/GSM657nnn/GSM657527/	GSM657527	300657527
ovary	Homo sapiens	normal	control	NA	GPL96	GSE26712	ftp://ftp.ncbi.nlm.nih.gov/geo/samples/GSM657nnn/GSM657526/	GSM657526	300657526
ovary	Homo sapiens	normal	control	NA	GPL96	GSE26712	ftp://ftp.ncbi.nlm.nih.gov/geo/samples/GSM657nnn/GSM657525/	GSM657525	300657525
ovary	Homo sapiens	normal	control	NA	GPL96	GSE26712	ftp://ftp.ncbi.nlm.nih.gov/geo/samples/GSM657nnn/GSM657524/	GSM657524	300657524
ovary	Homo sapiens	normal	control	NA	GPL96	GSE26712	ftp://ftp.ncbi.nlm.nih.gov/geo/samples/GSM657nnn/GSM657523/	GSM657523	300657523
ovary	Homo sapiens	normal	control	NA	GPL96	GSE26712	ftp://ftp.ncbi.nlm.nih.gov/geo/samples/GSM657nnn/GSM657522/	GSM657522	300657522
ovary	Homo sapiens	normal	control	NA	GPL96	GSE26712	ftp://ftp.ncbi.nlm.nih.gov/geo/samples/GSM657nnn/GSM657521/	GSM657521	300657521
ovary	Homo sapiens	normal	control	NA	GPL96	GSE26712	ftp://ftp.ncbi.nlm.nih.gov/geo/samples/GSM657nnn/GSM657520/	GSM657520	300657520
ovary	Homo sapiens	normal	control	NA	GPL96	GSE26712	ftp://ftp.ncbi.nlm.nih.gov/geo/samples/GSM657nnn/GSM657519/	GSM657519	300657519
ovary	Homo sapiens	normal	control	NA	GPL570	GSE27651	ftp://ftp.ncbi.nlm.nih.gov/geo/samples/GSM372nnn/GSM372263/	GSM372263	300372263
ovary	Homo sapiens	normal	control	NA	GPL570	GSE27651	ftp://ftp.ncbi.nlm.nih.gov/geo/samples/GSM372nnn/GSM372262/	GSM372262	300372262
ovary	Homo sapiens	normal	control	NA	GPL570	GSE27651	ftp://ftp.ncbi.nlm.nih.gov/geo/samples/GSM372nnn/GSM372261/	GSM372261	300372261
ovary	Homo sapiens	normal	control	NA	GPL570	GSE27651	ftp://ftp.ncbi.nlm.nih.gov/geo/samples/GSM372nnn/GSM372260/	GSM372260	300372260
ovary	Homo sapiens	normal	control	NA	GPL570	GSE27651	ftp://ftp.ncbi.nlm.nih.gov/geo/samples/GSM372nnn/GSM372259/	GSM372259	300372259
ovary	Homo sapiens	normal	control	NA	GPL570	GSE27651	ftp://ftp.ncbi.nlm.nih.gov/geo/samples/GSM372nnn/GSM372258/	GSM372258	300372258
ovary	Homo sapiens	normal	control	NA	GPL570	GSE29450	ftp://ftp.ncbi.nlm.nih.gov/geo/samples/GSM729nnn/GSM729053/	GSM729053	300729053
ovary	Homo sapiens	normal	control	NA	GPL570	GSE29450	ftp://ftp.ncbi.nlm.nih.gov/geo/samples/GSM729nnn/GSM729052/	GSM729052	300729052
ovary	Homo sapiens	normal	control	NA	GPL570	GSE29450	ftp://ftp.ncbi.nlm.nih.gov/geo/samples/GSM729nnn/GSM729051/	GSM729051	300729051
ovary	Homo sapiens	normal	control	NA	GPL570	GSE29450	ftp://ftp.ncbi.nlm.nih.gov/geo/samples/GSM729nnn/GSM729050/	GSM729050	300729050
ovary	Homo sapiens	normal	control	NA	GPL570	GSE29450	ftp://ftp.ncbi.nlm.nih.gov/geo/samples/GSM729nnn/GSM729049/	GSM729049	300729049
ovary	Homo sapiens	normal	control	NA	GPL570	GSE29450	ftp://ftp.ncbi.nlm.nih.gov/geo/samples/GSM729nnn/GSM729048/	GSM729048	300729048
ovary	Homo sapiens	normal	control	NA	GPL570	GSE29450	ftp://ftp.ncbi.nlm.nih.gov/geo/samples/GSM729nnn/GSM729047/	GSM729047	300729047
ovary	Homo sapiens	normal	control	NA	GPL570	GSE29450	ftp://ftp.ncbi.nlm.nih.gov/geo/samples/GSM729nnn/GSM729046/	GSM729046	300729046
ovary	Homo sapiens	normal	control	NA	GPL570	GSE29450	ftp://ftp.ncbi.nlm.nih.gov/geo/samples/GSM729nnn/GSM729045/	GSM729045	300729045
ovary	Homo sapiens	normal	control	NA	GPL570	GSE29450	ftp://ftp.ncbi.nlm.nih.gov/geo/samples/GSM729nnn/GSM729044/	GSM729044	300729044
ovary	Homo sapiens	normal	control	NA	GPL96	GSE34405	ftp://ftp.ncbi.nlm.nih.gov/geo/samples/GSM848nnn/GSM848595/	GSM848595	300848595
ovary	Homo sapiens	normal	control	NA	GPL96	GSE34405	ftp://ftp.ncbi.nlm.nih.gov/geo/samples/GSM848nnn/GSM848594/	GSM848594	300848594
ovary	Homo sapiens	normal	control	NA	GPL96	GSE34405	ftp://ftp.ncbi.nlm.nih.gov/geo/samples/GSM848nnn/GSM848593/	GSM848593	300848593
ovary	Homo sapiens	normal	control	NA	GPL570	GSE34526	ftp://ftp.ncbi.nlm.nih.gov/geo/samples/GSM850nnn/GSM850529/	GSM850529	300850529
ovary	Homo sapiens	normal	control	NA	GPL570	GSE34527	ftp://ftp.ncbi.nlm.nih.gov/geo/samples/GSM850nnn/GSM850528/	GSM850528	300850528
ovary	Homo sapiens	normal	control	NA	GPL570	GSE34528	ftp://ftp.ncbi.nlm.nih.gov/geo/samples/GSM850nnn/GSM850527/	GSM850527	300850527
ovary	Homo sapiens	normal	control	NA	GPL570	GSE36668	ftp://ftp.ncbi.nlm.nih.gov/geo/samples/GSM898nnn/GSM898308/	GSM898308	300898308
ovary	Homo sapiens	normal	control	NA	GPL570	GSE36668	ftp://ftp.ncbi.nlm.nih.gov/geo/samples/GSM898nnn/GSM898307/	GSM898307	300898307
ovary	Homo sapiens	normal	control	NA	GPL570	GSE36668	ftp://ftp.ncbi.nlm.nih.gov/geo/samples/GSM898nnn/GSM898306/	GSM898306	300898306
ovary	Homo sapiens	normal	control	NA	GPL570	GSE36668	ftp://ftp.ncbi.nlm.nih.gov/geo/samples/GSM898nnn/GSM898305/	GSM898305	300898305
ovary	Homo sapiens	normal	control	NA	GPL570	GSE40266	ftp://ftp.ncbi.nlm.nih.gov/geo/samples/GSM989nnn/GSM989499/	GSM989499	300989499
ovary	Homo sapiens	normal	control	NA	GPL570	GSE40266	ftp://ftp.ncbi.nlm.nih.gov/geo/samples/GSM989nnn/GSM989496/	GSM989496	300989496
ovary	Homo sapiens	normal	control	NA	GPL570	GSE40266	ftp://ftp.ncbi.nlm.nih.gov/geo/samples/GSM989nnn/GSM989494/	GSM989494	300989494
ovary	Homo sapiens	normal	control	NA	GPL570	GSE40266	ftp://ftp.ncbi.nlm.nih.gov/geo/samples/GSM989nnn/GSM989492/	GSM989492	300989492
ovary	Homo sapiens	normal	control	NA	GPL570	GSE40266	ftp://ftp.ncbi.nlm.nih.gov/geo/samples/GSM989nnn/GSM989490/	GSM989490	300989490
ovary	Homo sapiens	normal	control	NA	GPL570	GSE40266	ftp://ftp.ncbi.nlm.nih.gov/geo/samples/GSM989nnn/GSM989488/	GSM989488	300989488
ovary	Homo sapiens	normal	control	NA	GPL570	GSE40266	ftp://ftp.ncbi.nlm.nih.gov/geo/samples/GSM989nnn/GSM989485/	GSM989485	300989485
ovary	Homo sapiens	normal	control	NA	GPL570	GSE40266	ftp://ftp.ncbi.nlm.nih.gov/geo/samples/GSM989nnn/GSM989483/	GSM989483	300989483
ovary	Homo sapiens	normal	control	NA	GPL570	GSE40266	ftp://ftp.ncbi.nlm.nih.gov/geo/samples/GSM989nnn/GSM989481/	GSM989481	300989481
ovary	Homo sapiens	normal	control	NA	GPL7264	GSE51088	ftp://ftp.ncbi.nlm.nih.gov/geo/samples/GSM1238nnn/GSM1238309/	GSM1238309	301238309
ovary	Homo sapiens	normal	control	NA	GPL7264	GSE51088	ftp://ftp.ncbi.nlm.nih.gov/geo/samples/GSM1238nnn/GSM1238299/	GSM1238299	301238299
ovary	Homo sapiens	normal	control	NA	GPL7264	GSE51088	ftp://ftp.ncbi.nlm.nih.gov/geo/samples/GSM1238nnn/GSM1238280/	GSM1238280	301238280
ovary	Homo sapiens	normal	control	NA	GPL7264	GSE51088	ftp://ftp.ncbi.nlm.nih.gov/geo/samples/GSM1238nnn/GSM1238274/	GSM1238274	301238274
ovary	Homo sapiens	normal	control	NA	GPL7264	GSE51088	ftp://ftp.ncbi.nlm.nih.gov/geo/samples/GSM1238nnn/GSM1238271/	GSM1238271	301238271
ovary	Homo sapiens	normal	control	NA	GPL7264	GSE51088	ftp://ftp.ncbi.nlm.nih.gov/geo/samples/GSM1238nnn/GSM1238266/	GSM1238266	301238266
ovary	Homo sapiens	normal	control	NA	GPL7264	GSE51088	ftp://ftp.ncbi.nlm.nih.gov/geo/samples/GSM1238nnn/GSM1238265/	GSM1238265	301238265
ovary	Homo sapiens	normal	control	NA	GPL7264	GSE51088	ftp://ftp.ncbi.nlm.nih.gov/geo/samples/GSM1238nnn/GSM1238254/	GSM1238254	301238254
ovary	Homo sapiens	normal	control	NA	GPL7264	GSE51088	ftp://ftp.ncbi.nlm.nih.gov/geo/samples/GSM1238nnn/GSM1238248/	GSM1238248	301238248
ovary	Homo sapiens	normal	control	NA	GPL7264	GSE51088	ftp://ftp.ncbi.nlm.nih.gov/geo/samples/GSM1238nnn/GSM1238247/	GSM1238247	301238247
ovary	Homo sapiens	normal	control	NA	GPL7264	GSE51088	ftp://ftp.ncbi.nlm.nih.gov/geo/samples/GSM1238nnn/GSM1238187/	GSM1238187	301238187
ovary	Homo sapiens	normal	control	NA	GPL7264	GSE51088	ftp://ftp.ncbi.nlm.nih.gov/geo/samples/GSM1238nnn/GSM1238185/	GSM1238185	301238185
ovary	Homo sapiens	normal	control	NA	GPL7264	GSE51088	ftp://ftp.ncbi.nlm.nih.gov/geo/samples/GSM1238nnn/GSM1238177/	GSM1238177	301238177
ovary	Homo sapiens	normal	control	NA	GPL7264	GSE51088	ftp://ftp.ncbi.nlm.nih.gov/geo/samples/GSM1238nnn/GSM1238170/	GSM1238170	301238170
ovary	Homo sapiens	normal	control	NA	GPL7264	GSE51088	ftp://ftp.ncbi.nlm.nih.gov/geo/samples/GSM1238nnn/GSM1238157/	GSM1238157	301238157
ovary	Homo sapiens	normal	control	NA	GPL570	GSE52037	ftp://ftp.ncbi.nlm.nih.gov/geo/samples/GSM1257nnn/GSM1257889/	GSM1257889	301257889
ovary	Homo sapiens	normal	control	NA	GPL570	GSE52037	ftp://ftp.ncbi.nlm.nih.gov/geo/samples/GSM1257nnn/GSM1257888/	GSM1257888	301257888
ovary	Homo sapiens	normal	control	NA	GPL570	GSE52037	ftp://ftp.ncbi.nlm.nih.gov/geo/samples/GSM1257nnn/GSM1257887/	GSM1257887	301257887
ovary	Homo sapiens	normal	control	NA	GPL570	GSE52037	ftp://ftp.ncbi.nlm.nih.gov/geo/samples/GSM1257nnn/GSM1257886/	GSM1257886	301257886
ovary	Homo sapiens	normal	control	NA	GPL570	GSE52037	ftp://ftp.ncbi.nlm.nih.gov/geo/samples/GSM1257nnn/GSM1257885/	GSM1257885	301257885
ovary	Homo sapiens	normal	control	NA	GPL570	GSE52037	ftp://ftp.ncbi.nlm.nih.gov/geo/samples/GSM1257nnn/GSM1257884/	GSM1257884	301257884
ovary	Homo sapiens	normal	control	NA	GPL570	GSE52037	ftp://ftp.ncbi.nlm.nih.gov/geo/samples/GSM1257nnn/GSM1257883/	GSM1257883	301257883
ovary	Homo sapiens	normal	control	NA	GPL570	GSE52037	ftp://ftp.ncbi.nlm.nih.gov/geo/samples/GSM1257nnn/GSM1257882/	GSM1257882	301257882
ovary	Homo sapiens	normal	control	NA	GPL570	GSE52037	ftp://ftp.ncbi.nlm.nih.gov/geo/samples/GSM1257nnn/GSM1257881/	GSM1257881	301257881
ovary	Homo sapiens	normal	control	NA	GPL570	GSE52037	ftp://ftp.ncbi.nlm.nih.gov/geo/samples/GSM1257nnn/GSM1257880/	GSM1257880	301257880
ovary	Homo sapiens	normal	control	NA	GPL96	GSE6008	ftp://ftp.ncbi.nlm.nih.gov/geo/samples/GSM139nnn/GSM139479/	GSM139479	300139479
ovary	Homo sapiens	normal	control	NA	GPL96	GSE6008	ftp://ftp.ncbi.nlm.nih.gov/geo/samples/GSM139nnn/GSM139478/	GSM139478	300139478
ovary	Homo sapiens	normal	control	NA	GPL96	GSE6008	ftp://ftp.ncbi.nlm.nih.gov/geo/samples/GSM139nnn/GSM139477/	GSM139477	300139477
ovary	Homo sapiens	normal	control	NA	GPL96	GSE6008	ftp://ftp.ncbi.nlm.nih.gov/geo/samples/GSM139nnn/GSM139476/	GSM139476	300139476
ovary	Homo sapiens	normal	control	NA	GPL570	GSE7307	ftp://ftp.ncbi.nlm.nih.gov/geo/samples/GSM176nnn/GSM176318/	GSM176318	300176318
ovary	Homo sapiens	normal	control	NA	GPL570	GSE7307	ftp://ftp.ncbi.nlm.nih.gov/geo/samples/GSM176nnn/GSM176237/	GSM176237	300176237
ovary	Homo sapiens	normal	control	NA	GPL570	GSE7307	ftp://ftp.ncbi.nlm.nih.gov/geo/samples/GSM176nnn/GSM176136/	GSM176136	300176136
ovary	Homo sapiens	normal	control	NA	GPL570	GSE7307	ftp://ftp.ncbi.nlm.nih.gov/geo/samples/GSM176nnn/GSM176131/	GSM176131	300176131
ovary	Homo sapiens	normal	control	NA	GPL570	GSE7307	ftp://ftp.ncbi.nlm.nih.gov/geo/samples/GSM175nnn/GSM175789/	GSM175789	300175789
ovary	Homo sapiens	borderline	borderline	1C	GPL5689	GSE8841	ftp://ftp.ncbi.nlm.nih.gov/geo/samples/GSM214nnn/GSM214003/	GSM214003	300214003
ovary	Homo sapiens	borderline	borderline	1B	GPL5689	GSE8841	ftp://ftp.ncbi.nlm.nih.gov/geo/samples/GSM214nnn/GSM214002/	GSM214002	300214002
ovary	Homo sapiens	borderline	borderline	1C	GPL5689	GSE8841	ftp://ftp.ncbi.nlm.nih.gov/geo/samples/GSM214nnn/GSM214000/	GSM214000	300214000
ovary	Homo sapiens	borderline	borderline	1A	GPL5689	GSE8841	ftp://ftp.ncbi.nlm.nih.gov/geo/samples/GSM213nnn/GSM213999/	GSM213999	300213999
ovary	Homo sapiens	borderline	borderline	1C	GPL5689	GSE8841	ftp://ftp.ncbi.nlm.nih.gov/geo/samples/GSM213nnn/GSM213998/	GSM213998	300213998
ovary	Homo sapiens	borderline	borderline	1A	GPL5689	GSE8841	ftp://ftp.ncbi.nlm.nih.gov/geo/samples/GSM213nnn/GSM213997/	GSM213997	300213997
ovary	Homo sapiens	borderline	borderline	1C	GPL5689	GSE8841	ftp://ftp.ncbi.nlm.nih.gov/geo/samples/GSM213nnn/GSM213996/	GSM213996	300213996
ovary	Homo sapiens	borderline	borderline	1A	GPL5689	GSE8841	ftp://ftp.ncbi.nlm.nih.gov/geo/samples/GSM213nnn/GSM213995/	GSM213995	300213995
ovary	Homo sapiens	borderline	borderline	1C	GPL5689	GSE8841	ftp://ftp.ncbi.nlm.nih.gov/geo/samples/GSM213nnn/GSM213994/	GSM213994	300213994
ovary	Homo sapiens	borderline	borderline	1C	GPL5689	GSE8841	ftp://ftp.ncbi.nlm.nih.gov/geo/samples/GSM213nnn/GSM213993/	GSM213993	300213993
ovary	Homo sapiens	borderline	borderline	1A	GPL5689	GSE8841	ftp://ftp.ncbi.nlm.nih.gov/geo/samples/GSM213nnn/GSM213992/	GSM213992	300213992
ovary	Homo sapiens	borderline	borderline	1A	GPL5689	GSE8841	ftp://ftp.ncbi.nlm.nih.gov/geo/samples/GSM213nnn/GSM213991/	GSM213991	300213991
ovary	Homo sapiens	borderline	borderline	1A	GPL5689	GSE8841	ftp://ftp.ncbi.nlm.nih.gov/geo/samples/GSM213nnn/GSM213990/	GSM213990	300213990
ovary	Homo sapiens	borderline	borderline	1A	GPL5689	GSE8841	ftp://ftp.ncbi.nlm.nih.gov/geo/samples/GSM213nnn/GSM213989/	GSM213989	300213989
ovary	Homo sapiens	borderline	borderline	4	GPL570	GSE12172	ftp://ftp.ncbi.nlm.nih.gov/geo/samples/GSM306nnn/GSM306231/	GSM306231	300306231
ovary	Homo sapiens	borderline	borderline	1A	GPL570	GSE12172	ftp://ftp.ncbi.nlm.nih.gov/geo/samples/GSM306nnn/GSM306244/	GSM306244	300306244
ovary	Homo sapiens	borderline	borderline	1A	GPL570	GSE12172	ftp://ftp.ncbi.nlm.nih.gov/geo/samples/GSM306nnn/GSM306239/	GSM306239	300306239
ovary	Homo sapiens	borderline	borderline	1A	GPL570	GSE12172	ftp://ftp.ncbi.nlm.nih.gov/geo/samples/GSM306nnn/GSM306233/	GSM306233	300306233
ovary	Homo sapiens	borderline	borderline	1A	GPL570	GSE12172	ftp://ftp.ncbi.nlm.nih.gov/geo/samples/GSM306nnn/GSM306230/	GSM306230	300306230
ovary	Homo sapiens	borderline	borderline	1A	GPL570	GSE12172	ftp://ftp.ncbi.nlm.nih.gov/geo/samples/GSM306nnn/GSM306218/	GSM306218	300306218
ovary	Homo sapiens	borderline	borderline	1A	GPL570	GSE12172	ftp://ftp.ncbi.nlm.nih.gov/geo/samples/GSM306nnn/GSM306217/	GSM306217	300306217
ovary	Homo sapiens	borderline	borderline	1A	GPL570	GSE12172	ftp://ftp.ncbi.nlm.nih.gov/geo/samples/GSM306nnn/GSM306215/	GSM306215	300306215
ovary	Homo sapiens	borderline	borderline	1A	GPL570	GSE12172	ftp://ftp.ncbi.nlm.nih.gov/geo/samples/GSM306nnn/GSM306197/	GSM306197	300306197
ovary	Homo sapiens	borderline	borderline	1A	GPL570	GSE12172	ftp://ftp.ncbi.nlm.nih.gov/geo/samples/GSM306nnn/GSM306193/	GSM306193	300306193
ovary	Homo sapiens	borderline	borderline	1A	GPL570	GSE12172	ftp://ftp.ncbi.nlm.nih.gov/geo/samples/GSM306nnn/GSM306190/	GSM306190	300306190
ovary	Homo sapiens	borderline	borderline	1A	GPL570	GSE12172	ftp://ftp.ncbi.nlm.nih.gov/geo/samples/GSM306nnn/GSM306173/	GSM306173	300306173
ovary	Homo sapiens	borderline	borderline	1A	GPL5689	GSE8842	ftp://ftp.ncbi.nlm.nih.gov/geo/samples/GSM214nnn/GSM214086/	GSM214086	300214086
ovary	Homo sapiens	borderline	borderline	1A	GPL5689	GSE8842	ftp://ftp.ncbi.nlm.nih.gov/geo/samples/GSM214nnn/GSM214084/	GSM214084	300214084
ovary	Homo sapiens	borderline	borderline	1B	GPL7264	GSE51088	ftp://ftp.ncbi.nlm.nih.gov/geo/samples/GSM1238nnn/GSM1238211/	GSM1238211	301238211
ovary	Homo sapiens	borderline	borderline	1B	GPL5689	GSE8842	ftp://ftp.ncbi.nlm.nih.gov/geo/samples/GSM214nnn/GSM214089/	GSM214089	300214089
ovary	Homo sapiens	borderline	borderline	1C	GPL570	GSE12172	ftp://ftp.ncbi.nlm.nih.gov/geo/samples/GSM306nnn/GSM306210/	GSM306210	300306210
ovary	Homo sapiens	borderline	borderline	1C	GPL570	GSE12172	ftp://ftp.ncbi.nlm.nih.gov/geo/samples/GSM306nnn/GSM306186/	GSM306186	300306186
ovary	Homo sapiens	borderline	borderline	1C	GPL570	GSE12172	ftp://ftp.ncbi.nlm.nih.gov/geo/samples/GSM306nnn/GSM306163/	GSM306163	300306163
ovary	Homo sapiens	borderline	borderline	1C	GPL5689	GSE8842	ftp://ftp.ncbi.nlm.nih.gov/geo/samples/GSM214nnn/GSM214090/	GSM214090	300214090
ovary	Homo sapiens	borderline	borderline	1C	GPL5689	GSE8842	ftp://ftp.ncbi.nlm.nih.gov/geo/samples/GSM214nnn/GSM214087/	GSM214087	300214087
ovary	Homo sapiens	borderline	borderline	1C	GPL5689	GSE8842	ftp://ftp.ncbi.nlm.nih.gov/geo/samples/GSM214nnn/GSM214085/	GSM214085	300214085
ovary	Homo sapiens	borderline	borderline	1C	GPL5689	GSE8842	ftp://ftp.ncbi.nlm.nih.gov/geo/samples/GSM214nnn/GSM214083/	GSM214083	300214083
ovary	Homo sapiens	borderline	borderline	2A	GPL570	GSE12172	ftp://ftp.ncbi.nlm.nih.gov/geo/samples/GSM306nnn/GSM306195/	GSM306195	300306195
ovary	Homo sapiens	borderline	borderline	2A	GPL570	GSE12172	ftp://ftp.ncbi.nlm.nih.gov/geo/samples/GSM306nnn/GSM306168/	GSM306168	300306168
ovary	Homo sapiens	borderline	borderline	2B	GPL570	GSE12172	ftp://ftp.ncbi.nlm.nih.gov/geo/samples/GSM306nnn/GSM306224/	GSM306224	300306224
ovary	Homo sapiens	borderline	borderline	2B	GPL570	GSE12172	ftp://ftp.ncbi.nlm.nih.gov/geo/samples/GSM306nnn/GSM306203/	GSM306203	300306203
ovary	Homo sapiens	borderline	borderline	2C	GPL570	GSE12172	ftp://ftp.ncbi.nlm.nih.gov/geo/samples/GSM306nnn/GSM306223/	GSM306223	300306223
ovary	Homo sapiens	borderline	borderline	3A	GPL570	GSE12172	ftp://ftp.ncbi.nlm.nih.gov/geo/samples/GSM306nnn/GSM306232/	GSM306232	300306232
ovary	Homo sapiens	borderline	borderline	3A	GPL570	GSE12172	ftp://ftp.ncbi.nlm.nih.gov/geo/samples/GSM306nnn/GSM306191/	GSM306191	300306191
ovary	Homo sapiens	borderline	borderline	3A	GPL570	GSE12172	ftp://ftp.ncbi.nlm.nih.gov/geo/samples/GSM306nnn/GSM306188/	GSM306188	300306188
ovary	Homo sapiens	borderline	borderline	3A	GPL570	GSE12172	ftp://ftp.ncbi.nlm.nih.gov/geo/samples/GSM306nnn/GSM306177/	GSM306177	300306177
ovary	Homo sapiens	borderline	borderline	3B	GPL570	GSE12172	ftp://ftp.ncbi.nlm.nih.gov/geo/samples/GSM306nnn/GSM306242/	GSM306242	300306242
ovary	Homo sapiens	borderline	borderline	3B	GPL570	GSE12172	ftp://ftp.ncbi.nlm.nih.gov/geo/samples/GSM306nnn/GSM306165/	GSM306165	300306165
ovary	Homo sapiens	borderline	borderline	3C	GPL570	GSE12172	ftp://ftp.ncbi.nlm.nih.gov/geo/samples/GSM306nnn/GSM306241/	GSM306241	300306241
ovary	Homo sapiens	borderline	borderline	3C	GPL570	GSE12172	ftp://ftp.ncbi.nlm.nih.gov/geo/samples/GSM306nnn/GSM306229/	GSM306229	300306229
ovary	Homo sapiens	borderline	borderline	3C	GPL570	GSE12172	ftp://ftp.ncbi.nlm.nih.gov/geo/samples/GSM306nnn/GSM306176/	GSM306176	300306176
ovary	Homo sapiens	borderline	borderline	3C	GPL570	GSE12172	ftp://ftp.ncbi.nlm.nih.gov/geo/samples/GSM306nnn/GSM306172/	GSM306172	300306172
ovary	Homo sapiens	borderline	borderline	NA	GPL570	GSE36668	ftp://ftp.ncbi.nlm.nih.gov/geo/samples/GSM898nnn/GSM898300/	GSM898300	300898300
ovary	Homo sapiens	borderline	borderline	NA	GPL570	GSE36668	ftp://ftp.ncbi.nlm.nih.gov/geo/samples/GSM898nnn/GSM898299/	GSM898299	300898299
ovary	Homo sapiens	borderline	borderline	NA	GPL570	GSE36668	ftp://ftp.ncbi.nlm.nih.gov/geo/samples/GSM898nnn/GSM898298/	GSM898298	300898298
ovary	Homo sapiens	borderline	borderline	NA	GPL570	GSE36668	ftp://ftp.ncbi.nlm.nih.gov/geo/samples/GSM898nnn/GSM898297/	GSM898297	300898297
ovary	Homo sapiens	borderline	borderline	NA	GPL570	GSE27651	ftp://ftp.ncbi.nlm.nih.gov/geo/samples/GSM370nnn/GSM370110/	GSM370110	300370110
ovary	Homo sapiens	borderline	borderline	NA	GPL570	GSE27651	ftp://ftp.ncbi.nlm.nih.gov/geo/samples/GSM370nnn/GSM370109/	GSM370109	300370109
ovary	Homo sapiens	borderline	borderline	NA	GPL570	GSE27651	ftp://ftp.ncbi.nlm.nih.gov/geo/samples/GSM370nnn/GSM370108/	GSM370108	300370108
ovary	Homo sapiens	borderline	borderline	NA	GPL570	GSE27651	ftp://ftp.ncbi.nlm.nih.gov/geo/samples/GSM370nnn/GSM370107/	GSM370107	300370107
ovary	Homo sapiens	borderline	borderline	NA	GPL570	GSE27651	ftp://ftp.ncbi.nlm.nih.gov/geo/samples/GSM370nnn/GSM370106/	GSM370106	300370106
ovary	Homo sapiens	borderline	borderline	NA	GPL570	GSE27651	ftp://ftp.ncbi.nlm.nih.gov/geo/samples/GSM370nnn/GSM370105/	GSM370105	300370105
ovary	Homo sapiens	borderline	borderline	NA	GPL570	GSE27651	ftp://ftp.ncbi.nlm.nih.gov/geo/samples/GSM370nnn/GSM370104/	GSM370104	300370104
ovary	Homo sapiens	borderline	borderline	NA	GPL570	GSE27651	ftp://ftp.ncbi.nlm.nih.gov/geo/samples/GSM370nnn/GSM370103/	GSM370103	300370103
ovary	Homo sapiens	borderline	borderline	NA	GPL570	GSE25427	ftp://ftp.ncbi.nlm.nih.gov/geo/samples/GSM624nnn/GSM624165/	GSM624165	300624165
ovary	Homo sapiens	borderline	borderline	NA	GPL570	GSE25427	ftp://ftp.ncbi.nlm.nih.gov/geo/samples/GSM624nnn/GSM624164/	GSM624164	300624164
ovary	Homo sapiens	borderline	borderline	NA	GPL570	GSE25427	ftp://ftp.ncbi.nlm.nih.gov/geo/samples/GSM624nnn/GSM624148/	GSM624148	300624148
ovary	Homo sapiens	borderline	borderline	NA	GPL570	GSE25427	ftp://ftp.ncbi.nlm.nih.gov/geo/samples/GSM624nnn/GSM624147/	GSM624147	300624147
ovary	Homo sapiens	borderline	borderline	NA	GPL570	GSE27659	ftp://ftp.ncbi.nlm.nih.gov/geo/samples/GSM685nnn/GSM685119/	GSM685119	300685119
ovary	Homo sapiens	borderline	borderline	NA	GPL570	GSE27659	ftp://ftp.ncbi.nlm.nih.gov/geo/samples/GSM685nnn/GSM685118/	GSM685118	300685118
ovary	Homo sapiens	borderline	borderline	NA	GPL570	GSE27659	ftp://ftp.ncbi.nlm.nih.gov/geo/samples/GSM685nnn/GSM685117/	GSM685117	300685117
ovary	Homo sapiens	borderline	borderline	NA	GPL570	GSE27659	ftp://ftp.ncbi.nlm.nih.gov/geo/samples/GSM685nnn/GSM685116/	GSM685116	300685116
ovary	Homo sapiens	borderline	borderline	NA	GPL570	GSE27659	ftp://ftp.ncbi.nlm.nih.gov/geo/samples/GSM685nnn/GSM685115/	GSM685115	300685115
ovary	Homo sapiens	borderline	borderline	NA	GPL570	GSE27659	ftp://ftp.ncbi.nlm.nih.gov/geo/samples/GSM685nnn/GSM685114/	GSM685114	300685114
ovary	Homo sapiens	borderline	borderline	NA	GPL570	GSE27659	ftp://ftp.ncbi.nlm.nih.gov/geo/samples/GSM685nnn/GSM685113/	GSM685113	300685113
ovary	Homo sapiens	borderline	borderline	NA	GPL570	GSE27659	ftp://ftp.ncbi.nlm.nih.gov/geo/samples/GSM685nnn/GSM685112/	GSM685112	300685112
ovary	Homo sapiens	borderline	borderline	NA	GPL570	GSE27659	ftp://ftp.ncbi.nlm.nih.gov/geo/samples/GSM685nnn/GSM685111/	GSM685111	300685111
ovary	Homo sapiens	borderline	borderline	NA	GPL570	GSE27659	ftp://ftp.ncbi.nlm.nih.gov/geo/samples/GSM685nnn/GSM685110/	GSM685110	300685110
ovary	Homo sapiens	borderline	borderline	NA	GPL6244	GSE56443	ftp://ftp.ncbi.nlm.nih.gov/geo/samples/GSM1361nnn/GSM1361637/	GSM1361637	301361637
ovary	Homo sapiens	borderline	borderline	NA	GPL6244	GSE56443	ftp://ftp.ncbi.nlm.nih.gov/geo/samples/GSM1361nnn/GSM1361635/	GSM1361635	301361635
ovary	Homo sapiens	borderline	borderline	NA	GPL6244	GSE56443	ftp://ftp.ncbi.nlm.nih.gov/geo/samples/GSM1361nnn/GSM1361633/	GSM1361633	301361633
ovary	Homo sapiens	borderline	borderline	NA	GPL6244	GSE56443	ftp://ftp.ncbi.nlm.nih.gov/geo/samples/GSM1361nnn/GSM1361630/	GSM1361630	301361630
ovary	Homo sapiens	borderline	borderline	NA	GPL6244	GSE56443	ftp://ftp.ncbi.nlm.nih.gov/geo/samples/GSM1361nnn/GSM1361629/	GSM1361629	301361629
ovary	Homo sapiens	borderline	borderline	NA	GPL6244	GSE56443	ftp://ftp.ncbi.nlm.nih.gov/geo/samples/GSM1361nnn/GSM1361627/	GSM1361627	301361627
ovary	Homo sapiens	borderline	borderline	NA	GPL6244	GSE56443	ftp://ftp.ncbi.nlm.nih.gov/geo/samples/GSM1361nnn/GSM1361625/	GSM1361625	301361625
ovary	Homo sapiens	borderline	borderline	1A	GPL5689	GSE8842	ftp://ftp.ncbi.nlm.nih.gov/geo/samples/GSM214nnn/GSM214082/	GSM214082	300214082
ovary	Homo sapiens	borderline	borderline	1C	GPL5689	GSE8842	ftp://ftp.ncbi.nlm.nih.gov/geo/samples/GSM214nnn/GSM214081/	GSM214081	300214081
ovary	Homo sapiens	borderline	borderline	1C	GPL5689	GSE8842	ftp://ftp.ncbi.nlm.nih.gov/geo/samples/GSM214nnn/GSM214080/	GSM214080	300214080
ovary	Homo sapiens	borderline	borderline	1A	GPL5689	GSE8842	ftp://ftp.ncbi.nlm.nih.gov/geo/samples/GSM214nnn/GSM214079/	GSM214079	300214079
ovary	Homo sapiens	borderline	borderline	1A	GPL5689	GSE8842	ftp://ftp.ncbi.nlm.nih.gov/geo/samples/GSM214nnn/GSM214078/	GSM214078	300214078
ovary	Homo sapiens	borderline	borderline	1A	GPL5689	GSE8842	ftp://ftp.ncbi.nlm.nih.gov/geo/samples/GSM214nnn/GSM214077/	GSM214077	300214077
ovary	Homo sapiens	borderline	borderline	1A	GPL5689	GSE8842	ftp://ftp.ncbi.nlm.nih.gov/geo/samples/GSM214nnn/GSM214076/	GSM214076	300214076
