# Supplementary material for: Dysregulated Immunological Functionome and Dysfunctional Metabolic Pathway Recognized for the Pathogenesis of Borderline Ovarian Tumors by Integrative Polygenic Analytics
Source: Int J Mol Sci. 2021 Apr 15;22(8):4105. doi: 10.3390/ijms22084105 (PMC8071470; doi:10.3390/ijms22084105)
Supplement: Supplementary file 1 [file ijms-22-04105-s001.zip › Table S2 The whole deregulated GO terms of All BOTs, SBOTs and MBOTs.xlsx]

## Sheet: 工作表1
All BOTs				SBOTs				MBOTs
GOid	Geneset	CWI		GOid	Geneset	CWI		GOid	Geneset	CWI
GO:0002682	GO_REGULATION_OF_IMMUNE_SYSTEM_PROCESS	0.0242597		GO:0002682	GO_REGULATION_OF_IMMUNE_SYSTEM_PROCESS	0.0254994		GO:0044281	GO_SMALL_MOLECULE_METABOLIC_PROCESS	0.0195742
GO:0001775	GO_CELL_ACTIVATION	0.0178296		GO:0005215	GO_TRANSPORTER_ACTIVITY	0.0203223		GO:0002682	GO_REGULATION_OF_IMMUNE_SYSTEM_PROCESS	0.0177223
GO:0005215	GO_TRANSPORTER_ACTIVITY	0.0173723		GO:0001775	GO_CELL_ACTIVATION	0.0201535		GO:0051049	GO_REGULATION_OF_TRANSPORT	0.014337
GO:0006811	GO_ION_TRANSPORT	0.0167762		GO:0006811	GO_ION_TRANSPORT	0.0176497		GO:0006811	GO_ION_TRANSPORT	0.0118661
GO:0044281	GO_SMALL_MOLECULE_METABOLIC_PROCESS	0.0162209		GO:0044281	GO_SMALL_MOLECULE_METABOLIC_PROCESS	0.0165313		GO:0045595	GO_REGULATION_OF_CELL_DIFFERENTIATION	0.0114513
GO:0051049	GO_REGULATION_OF_TRANSPORT	0.0134506		GO:0051049	GO_REGULATION_OF_TRANSPORT	0.013238		GO:0006629	GO_LIPID_METABOLIC_PROCESS	0.0113455
GO:0002252	GO_IMMUNE_EFFECTOR_PROCESS	0.0131346		GO:0002252	GO_IMMUNE_EFFECTOR_PROCESS	0.0131017		GO:0001775	GO_CELL_ACTIVATION	0.0111433
GO:0001816	GO_CYTOKINE_PRODUCTION	0.0125542		GO:0002520	GO_IMMUNE_SYSTEM_DEVELOPMENT	0.0128407		GO:0016070	GO_RNA_METABOLIC_PROCESS	0.0110077
GO:0002520	GO_IMMUNE_SYSTEM_DEVELOPMENT	0.0121879		GO:0001816	GO_CYTOKINE_PRODUCTION	0.0125171		GO:0005215	GO_TRANSPORTER_ACTIVITY	0.0100799
GO:0045595	GO_REGULATION_OF_CELL_DIFFERENTIATION	0.0114686		GO:0045595	GO_REGULATION_OF_CELL_DIFFERENTIATION	0.0112913		GO:0001816	GO_CYTOKINE_PRODUCTION	0.00999314
GO:0006629	GO_LIPID_METABOLIC_PROCESS	0.0101329		GO:0031399	GO_REGULATION_OF_PROTEIN_MODIFICATION_PROCESS	0.0102098		GO:0022008	GO_NEUROGENESIS	0.00984405
GO:0040011	GO_LOCOMOTION	0.00939634		GO:0006629	GO_LIPID_METABOLIC_PROCESS	0.0101762		GO:0040011	GO_LOCOMOTION	0.00953523
GO:0031399	GO_REGULATION_OF_PROTEIN_MODIFICATION_PROCESS	0.00928584		GO:0048585	GO_NEGATIVE_REGULATION_OF_RESPONSE_TO_STIMULUS	0.0094542		GO:0002520	GO_IMMUNE_SYSTEM_DEVELOPMENT	0.00947454
GO:0042592	GO_HOMEOSTATIC_PROCESS	0.00925329		GO:0042592	GO_HOMEOSTATIC_PROCESS	0.00938833		GO:0007267	GO_CELL_CELL_SIGNALING	0.00906155
GO:0046903	GO_SECRETION	0.00922381		GO:0022610	GO_BIOLOGICAL_ADHESION	0.00925571		GO:0042592	GO_HOMEOSTATIC_PROCESS	0.00884365
GO:0007267	GO_CELL_CELL_SIGNALING	0.00902772		GO:0055085	GO_TRANSMEMBRANE_TRANSPORT	0.0091263		GO:0051276	GO_CHROMOSOME_ORGANIZATION	0.00880138
GO:0051240	GO_POSITIVE_REGULATION_OF_MULTICELLULAR_ORGANISMAL_PROCESS	0.00891299		GO:0051240	GO_POSITIVE_REGULATION_OF_MULTICELLULAR_ORGANISMAL_PROCESS	0.00903908		GO:0051240	GO_POSITIVE_REGULATION_OF_MULTICELLULAR_ORGANISMAL_PROCESS	0.00866898
GO:0048585	GO_NEGATIVE_REGULATION_OF_RESPONSE_TO_STIMULUS	0.00885711		GO:0006915	GO_APOPTOTIC_PROCESS	0.00902385		GO:0019219	GO_REGULATION_OF_NUCLEOBASE_CONTAINING_COMPOUND_METABOLIC_PROCESS	0.00864405
GO:0022610	GO_BIOLOGICAL_ADHESION	0.00873046		GO:0046903	GO_SECRETION	0.00887291		GO:0046903	GO_SECRETION	0.0085805
GO:0016070	GO_RNA_METABOLIC_PROCESS	0.00860585		GO:0060429	GO_EPITHELIUM_DEVELOPMENT	0.00875368		GO:0060429	GO_EPITHELIUM_DEVELOPMENT	0.00854287
GO:0006915	GO_APOPTOTIC_PROCESS	0.00858859		GO:0051174	GO_REGULATION_OF_PHOSPHORUS_METABOLIC_PROCESS	0.00867324		GO:0002252	GO_IMMUNE_EFFECTOR_PROCESS	0.00826104
GO:0051276	GO_CHROMOSOME_ORGANIZATION	0.00838559		GO:0051276	GO_CHROMOSOME_ORGANIZATION	0.00865529		GO:0033043	GO_REGULATION_OF_ORGANELLE_ORGANIZATION	0.00807821
GO:0055085	GO_TRANSMEMBRANE_TRANSPORT	0.00817772		GO:0007267	GO_CELL_CELL_SIGNALING	0.00846296		GO:0006259	GO_DNA_METABOLIC_PROCESS	0.00773512
GO:0060429	GO_EPITHELIUM_DEVELOPMENT	0.00806764		GO:0007049	GO_CELL_CYCLE	0.00819989		GO:0031399	GO_REGULATION_OF_PROTEIN_MODIFICATION_PROCESS	0.00767353
GO:0007049	GO_CELL_CYCLE	0.00787455		GO:0070727	GO_CELLULAR_MACROMOLECULE_LOCALIZATION	0.00799745		GO:0000003	GO_REPRODUCTION	0.0074176
GO:0051174	GO_REGULATION_OF_PHOSPHORUS_METABOLIC_PROCESS	0.00778627		GO:0016070	GO_RNA_METABOLIC_PROCESS	0.00799361		GO:0006915	GO_APOPTOTIC_PROCESS	0.00733147
GO:0033043	GO_REGULATION_OF_ORGANELLE_ORGANIZATION	0.00771052		GO:0040011	GO_LOCOMOTION	0.00776238		GO:0007049	GO_CELL_CYCLE	0.00732611
GO:0070727	GO_CELLULAR_MACROMOLECULE_LOCALIZATION	0.00767724		GO:0033043	GO_REGULATION_OF_ORGANELLE_ORGANIZATION	0.00765719		GO:0048585	GO_NEGATIVE_REGULATION_OF_RESPONSE_TO_STIMULUS	0.00724527
GO:0046907	GO_INTRACELLULAR_TRANSPORT	0.00753401		GO:0046907	GO_INTRACELLULAR_TRANSPORT	0.0076022		GO:0009719	GO_RESPONSE_TO_ENDOGENOUS_STIMULUS	0.00718579
GO:0019219	GO_REGULATION_OF_NUCLEOBASE_CONTAINING_COMPOUND_METABOLIC_PROCESS	0.00738478		GO:0023056	GO_POSITIVE_REGULATION_OF_SIGNALING	0.00728128		GO:0019637	GO_ORGANOPHOSPHATE_METABOLIC_PROCESS	0.0071414
GO:0023056	GO_POSITIVE_REGULATION_OF_SIGNALING	0.00716581		GO:0019219	GO_REGULATION_OF_NUCLEOBASE_CONTAINING_COMPOUND_METABOLIC_PROCESS	0.00705457		GO:0070727	GO_CELLULAR_MACROMOLECULE_LOCALIZATION	0.00688869
GO:0022008	GO_NEUROGENESIS	0.00698202		GO:0006468	GO_PROTEIN_PHOSPHORYLATION	0.00700994		GO:0051174	GO_REGULATION_OF_PHOSPHORUS_METABOLIC_PROCESS	0.00672561
GO:0005102	GO_SIGNALING_RECEPTOR_BINDING	0.00668507		GO:0051241	GO_NEGATIVE_REGULATION_OF_MULTICELLULAR_ORGANISMAL_PROCESS	0.00661183		GO:0030030	GO_CELL_PROJECTION_ORGANIZATION	0.00645654
GO:0006468	GO_PROTEIN_PHOSPHORYLATION	0.00668063		GO:0006259	GO_DNA_METABOLIC_PROCESS	0.00651865		GO:0007010	GO_CYTOSKELETON_ORGANIZATION	0.00641591
GO:0006259	GO_DNA_METABOLIC_PROCESS	0.00660738		GO:0005102	GO_SIGNALING_RECEPTOR_BINDING	0.00643138		GO:0023056	GO_POSITIVE_REGULATION_OF_SIGNALING	0.00640273
GO:0051241	GO_NEGATIVE_REGULATION_OF_MULTICELLULAR_ORGANISMAL_PROCESS	0.0063485		GO:0098772	GO_MOLECULAR_FUNCTION_REGULATOR	0.00618283		GO:0065003	GO_PROTEIN_CONTAINING_COMPLEX_ASSEMBLY	0.0063669
GO:0044419	GO_INTERSPECIES_INTERACTION_BETWEEN_ORGANISMS	0.00634502		GO:0080134	GO_REGULATION_OF_RESPONSE_TO_STRESS	0.00617275		GO:0007417	GO_CENTRAL_NERVOUS_SYSTEM_DEVELOPMENT	0.00627566
GO:0098772	GO_MOLECULAR_FUNCTION_REGULATOR	0.00616882		GO:0022008	GO_NEUROGENESIS	0.00604051		GO:0051241	GO_NEGATIVE_REGULATION_OF_MULTICELLULAR_ORGANISMAL_PROCESS	0.00624589
GO:0015849	GO_ORGANIC_ACID_TRANSPORT	0.00597306		GO:0015849	GO_ORGANIC_ACID_TRANSPORT	0.00597321		GO:0046907	GO_INTRACELLULAR_TRANSPORT	0.00606524
GO:0080134	GO_REGULATION_OF_RESPONSE_TO_STRESS	0.00592122		GO:0044419	GO_INTERSPECIES_INTERACTION_BETWEEN_ORGANISMS	0.00593136		GO:0018193	GO_PEPTIDYL_AMINO_ACID_MODIFICATION	0.00590904
GO:0009719	GO_RESPONSE_TO_ENDOGENOUS_STIMULUS	0.00578181		GO:0023057	GO_NEGATIVE_REGULATION_OF_SIGNALING	0.00589289		GO:0055085	GO_TRANSMEMBRANE_TRANSPORT	0.0057191
GO:0002250	GO_ADAPTIVE_IMMUNE_RESPONSE	0.00576852		GO:0010941	GO_REGULATION_OF_CELL_DEATH	0.00587582		GO:0080134	GO_REGULATION_OF_RESPONSE_TO_STRESS	0.00564498
GO:0000003	GO_REPRODUCTION	0.00570901		GO:0042127	GO_REGULATION_OF_CELL_POPULATION_PROLIFERATION	0.00583102		GO:0005102	GO_SIGNALING_RECEPTOR_BINDING	0.00557631
GO:0018193	GO_PEPTIDYL_AMINO_ACID_MODIFICATION	0.00570155		GO:0009790	GO_EMBRYO_DEVELOPMENT	0.00580343		GO:0051094	GO_POSITIVE_REGULATION_OF_DEVELOPMENTAL_PROCESS	0.0055539
GO:0023057	GO_NEGATIVE_REGULATION_OF_SIGNALING	0.00564065		GO:0002250	GO_ADAPTIVE_IMMUNE_RESPONSE	0.00579468		GO:0022610	GO_BIOLOGICAL_ADHESION	0.00552291
GO:0030030	GO_CELL_PROJECTION_ORGANIZATION	0.00557229		GO:0019637	GO_ORGANOPHOSPHATE_METABOLIC_PROCESS	0.00557095		GO:0044419	GO_INTERSPECIES_INTERACTION_BETWEEN_ORGANISMS	0.00542675
GO:0042127	GO_REGULATION_OF_CELL_POPULATION_PROLIFERATION	0.00555597		GO:0018193	GO_PEPTIDYL_AMINO_ACID_MODIFICATION	0.00551714		GO:0006468	GO_PROTEIN_PHOSPHORYLATION	0.00540035
GO:0019637	GO_ORGANOPHOSPHATE_METABOLIC_PROCESS	0.00553789		GO:0009628	GO_RESPONSE_TO_ABIOTIC_STIMULUS	0.00545292		GO:0016788	GO_HYDROLASE_ACTIVITY_ACTING_ON_ESTER_BONDS	0.00525497
GO:0065003	GO_PROTEIN_CONTAINING_COMPLEX_ASSEMBLY	0.00543933		GO:0000003	GO_REPRODUCTION	0.00539493		GO:0009790	GO_EMBRYO_DEVELOPMENT	0.0052033
GO:0010941	GO_REGULATION_OF_CELL_DEATH	0.00541443		GO:0009719	GO_RESPONSE_TO_ENDOGENOUS_STIMULUS	0.0053808		GO:0009628	GO_RESPONSE_TO_ABIOTIC_STIMULUS	0.00516608
GO:0009628	GO_RESPONSE_TO_ABIOTIC_STIMULUS	0.00537872		GO:0010628	GO_POSITIVE_REGULATION_OF_GENE_EXPRESSION	0.00534869		GO:0098772	GO_MOLECULAR_FUNCTION_REGULATOR	0.00516192
GO:0009790	GO_EMBRYO_DEVELOPMENT	0.00535943		GO:0016491	GO_OXIDOREDUCTASE_ACTIVITY	0.00533243		GO:0009887	GO_ANIMAL_ORGAN_MORPHOGENESIS	0.00515202
GO:0009607	GO_RESPONSE_TO_BIOTIC_STIMULUS	0.00535555		GO:0098796	GO_MEMBRANE_PROTEIN_COMPLEX	0.00532829		GO:0006952	GO_DEFENSE_RESPONSE	0.00504379
GO:0010628	GO_POSITIVE_REGULATION_OF_GENE_EXPRESSION	0.00531117		GO:0051094	GO_POSITIVE_REGULATION_OF_DEVELOPMENTAL_PROCESS	0.00503959		GO:0044093	GO_POSITIVE_REGULATION_OF_MOLECULAR_FUNCTION	0.00500534
GO:0006952	GO_DEFENSE_RESPONSE	0.00527229		GO:0002440	GO_PRODUCTION_OF_MOLECULAR_MEDIATOR_OF_IMMUNE_RESPONSE	0.00503692		GO:0032101	GO_REGULATION_OF_RESPONSE_TO_EXTERNAL_STIMULUS	0.00495801
GO:0098796	GO_MEMBRANE_PROTEIN_COMPLEX	0.00521872		GO:0009607	GO_RESPONSE_TO_BIOTIC_STIMULUS	0.00502747		GO:0023057	GO_NEGATIVE_REGULATION_OF_SIGNALING	0.00485382
GO:0051094	GO_POSITIVE_REGULATION_OF_DEVELOPMENTAL_PROCESS	0.00512445		GO:0051247	GO_POSITIVE_REGULATION_OF_PROTEIN_METABOLIC_PROCESS	0.00500416		GO:0016491	GO_OXIDOREDUCTASE_ACTIVITY	0.0048231
GO:0007017	GO_MICROTUBULE_BASED_PROCESS	0.00506023		GO:0051093	GO_NEGATIVE_REGULATION_OF_DEVELOPMENTAL_PROCESS	0.00496422		GO:0035295	GO_TUBE_DEVELOPMENT	0.00481415
GO:0007010	GO_CYTOSKELETON_ORGANIZATION	0.00502199		GO:0009887	GO_ANIMAL_ORGAN_MORPHOGENESIS	0.00489871		GO:0010817	GO_REGULATION_OF_HORMONE_LEVELS	0.00473875
GO:0009887	GO_ANIMAL_ORGAN_MORPHOGENESIS	0.0047778		GO:0007017	GO_MICROTUBULE_BASED_PROCESS	0.00485088		GO:0051130	GO_POSITIVE_REGULATION_OF_CELLULAR_COMPONENT_ORGANIZATION	0.0047027
GO:0051247	GO_POSITIVE_REGULATION_OF_PROTEIN_METABOLIC_PROCESS	0.00475393		GO:0051338	GO_REGULATION_OF_TRANSFERASE_ACTIVITY	0.00473352		GO:0009607	GO_RESPONSE_TO_BIOTIC_STIMULUS	0.00467565
GO:0016491	GO_OXIDOREDUCTASE_ACTIVITY	0.00473713		GO:0044093	GO_POSITIVE_REGULATION_OF_MOLECULAR_FUNCTION	0.00467404		GO:0098796	GO_MEMBRANE_PROTEIN_COMPLEX	0.0046668
GO:0051093	GO_NEGATIVE_REGULATION_OF_DEVELOPMENTAL_PROCESS	0.00473673		GO:0006952	GO_DEFENSE_RESPONSE	0.00462821		GO:0042493	GO_RESPONSE_TO_DRUG	0.00457865
GO:0044093	GO_POSITIVE_REGULATION_OF_MOLECULAR_FUNCTION	0.00472118		GO:1990234	GO_TRANSFERASE_COMPLEX	0.00460684		GO:0051093	GO_NEGATIVE_REGULATION_OF_DEVELOPMENTAL_PROCESS	0.00456626
GO:0002440	GO_PRODUCTION_OF_MOLECULAR_MEDIATOR_OF_IMMUNE_RESPONSE	0.00456309		GO:0048729	GO_TISSUE_MORPHOGENESIS	0.00459891		GO:0006974	GO_CELLULAR_RESPONSE_TO_DNA_DAMAGE_STIMULUS	0.00455513
GO:0051338	GO_REGULATION_OF_TRANSFERASE_ACTIVITY	0.00449443		GO:0030030	GO_CELL_PROJECTION_ORGANIZATION	0.004506		GO:0007017	GO_MICROTUBULE_BASED_PROCESS	0.00450649
GO:0032101	GO_REGULATION_OF_RESPONSE_TO_EXTERNAL_STIMULUS	0.0044243		GO:0042493	GO_RESPONSE_TO_DRUG	0.00434464		GO:0010628	GO_POSITIVE_REGULATION_OF_GENE_EXPRESSION	0.00446514
GO:0007417	GO_CENTRAL_NERVOUS_SYSTEM_DEVELOPMENT	0.00431243		GO:0065003	GO_PROTEIN_CONTAINING_COMPLEX_ASSEMBLY	0.00428037		GO:0014070	GO_RESPONSE_TO_ORGANIC_CYCLIC_COMPOUND	0.00446044
GO:0048729	GO_TISSUE_MORPHOGENESIS	0.00422142		GO:0006974	GO_CELLULAR_RESPONSE_TO_DNA_DAMAGE_STIMULUS	0.00425544		GO:0044087	GO_REGULATION_OF_CELLULAR_COMPONENT_BIOGENESIS	0.00435766
GO:0010817	GO_REGULATION_OF_HORMONE_LEVELS	0.00416308		GO:0030054	GO_CELL_JUNCTION	0.00419428		GO:0042127	GO_REGULATION_OF_CELL_POPULATION_PROLIFERATION	0.00431945
GO:0022603	GO_REGULATION_OF_ANATOMICAL_STRUCTURE_MORPHOGENESIS	0.0041187		GO:0061024	GO_MEMBRANE_ORGANIZATION	0.00418728		GO:0030054	GO_CELL_JUNCTION	0.00430481
GO:0006974	GO_CELLULAR_RESPONSE_TO_DNA_DAMAGE_STIMULUS	0.00408254		GO:0022603	GO_REGULATION_OF_ANATOMICAL_STRUCTURE_MORPHOGENESIS	0.004127		GO:0010941	GO_REGULATION_OF_CELL_DEATH	0.00430316
GO:0030054	GO_CELL_JUNCTION	0.00407002		GO:0014070	GO_RESPONSE_TO_ORGANIC_CYCLIC_COMPOUND	0.0041035		GO:0016772	GO_TRANSFERASE_ACTIVITY_TRANSFERRING_PHOSPHORUS_CONTAINING_GROUPS	0.0043008
GO:0042493	GO_RESPONSE_TO_DRUG	0.00400896		GO:0043603	GO_CELLULAR_AMIDE_METABOLIC_PROCESS	0.00409416		GO:0005975	GO_CARBOHYDRATE_METABOLIC_PROCESS	0.0042741
GO:0061024	GO_MEMBRANE_ORGANIZATION	0.00398797		GO:0098805	GO_WHOLE_MEMBRANE	0.00407308		GO:0051960	GO_REGULATION_OF_NERVOUS_SYSTEM_DEVELOPMENT	0.00425416
GO:1990234	GO_TRANSFERASE_COMPLEX	0.0039856		GO:0032101	GO_REGULATION_OF_RESPONSE_TO_EXTERNAL_STIMULUS	0.0040548		GO:0007167	GO_ENZYME_LINKED_RECEPTOR_PROTEIN_SIGNALING_PATHWAY	0.00422304
GO:0071692	GO_PROTEIN_LOCALIZATION_TO_EXTRACELLULAR_REGION	0.00390631		GO:0048646	GO_ANATOMICAL_STRUCTURE_FORMATION_INVOLVED_IN_MORPHOGENESIS	0.00405074		GO:0060322	GO_HEAD_DEVELOPMENT	0.0042204
GO:0098805	GO_WHOLE_MEMBRANE	0.00386598		GO:0006508	GO_PROTEOLYSIS	0.00404827		GO:0051247	GO_POSITIVE_REGULATION_OF_PROTEIN_METABOLIC_PROCESS	0.00414428
GO:0014070	GO_RESPONSE_TO_ORGANIC_CYCLIC_COMPOUND	0.00384292		GO:0010817	GO_REGULATION_OF_HORMONE_LEVELS	0.00399155		GO:0022603	GO_REGULATION_OF_ANATOMICAL_STRUCTURE_MORPHOGENESIS	0.0041175
GO:0060341	GO_REGULATION_OF_CELLULAR_LOCALIZATION	0.00382567		GO:0070661	GO_LEUKOCYTE_PROLIFERATION	0.00391101		GO:0006508	GO_PROTEOLYSIS	0.0040275
GO:0006508	GO_PROTEOLYSIS	0.00381755		GO:0007010	GO_CYTOSKELETON_ORGANIZATION	0.00387937		GO:0060341	GO_REGULATION_OF_CELLULAR_LOCALIZATION	0.0040094
GO:0043603	GO_CELLULAR_AMIDE_METABOLIC_PROCESS	0.00380855		GO:0051640	GO_ORGANELLE_LOCALIZATION	0.00387072		GO:0051270	GO_REGULATION_OF_CELLULAR_COMPONENT_MOVEMENT	0.00394451
GO:0034330	GO_CELL_JUNCTION_ORGANIZATION	0.00373655		GO:0051248	GO_NEGATIVE_REGULATION_OF_PROTEIN_METABOLIC_PROCESS	0.00379823		GO:0048646	GO_ANATOMICAL_STRUCTURE_FORMATION_INVOLVED_IN_MORPHOGENESIS	0.00388977
GO:0016788	GO_HYDROLASE_ACTIVITY_ACTING_ON_ESTER_BONDS	0.00372558		GO:0060341	GO_REGULATION_OF_CELLULAR_LOCALIZATION	0.00376456		GO:0034330	GO_CELL_JUNCTION_ORGANIZATION	0.00381503
GO:0048646	GO_ANATOMICAL_STRUCTURE_FORMATION_INVOLVED_IN_MORPHOGENESIS	0.00370593		GO:0016788	GO_HYDROLASE_ACTIVITY_ACTING_ON_ESTER_BONDS	0.0037171		GO:0015849	GO_ORGANIC_ACID_TRANSPORT	0.00379191
GO:0051130	GO_POSITIVE_REGULATION_OF_CELLULAR_COMPONENT_ORGANIZATION	0.00368487		GO:0032880	GO_REGULATION_OF_PROTEIN_LOCALIZATION	0.00368445		GO:0048729	GO_TISSUE_MORPHOGENESIS	0.0037724
GO:0051248	GO_NEGATIVE_REGULATION_OF_PROTEIN_METABOLIC_PROCESS	0.0036673		GO:0005975	GO_CARBOHYDRATE_METABOLIC_PROCESS	0.00366722		GO:0009057	GO_MACROMOLECULE_CATABOLIC_PROCESS	0.00376831
GO:0051640	GO_ORGANELLE_LOCALIZATION	0.00365865		GO:0003012	GO_MUSCLE_SYSTEM_PROCESS	0.00366216		GO:0051336	GO_REGULATION_OF_HYDROLASE_ACTIVITY	0.00376797
GO:0044087	GO_REGULATION_OF_CELLULAR_COMPONENT_BIOGENESIS	0.00362123		GO:0050877	GO_NERVOUS_SYSTEM_PROCESS	0.00359406		GO:0034097	GO_RESPONSE_TO_CYTOKINE	0.00357981
GO:0060322	GO_HEAD_DEVELOPMENT	0.00358309		GO:0051336	GO_REGULATION_OF_HYDROLASE_ACTIVITY	0.00348443		GO:0002250	GO_ADAPTIVE_IMMUNE_RESPONSE	0.00357235
GO:0050877	GO_NERVOUS_SYSTEM_PROCESS	0.00356639		GO:0034330	GO_CELL_JUNCTION_ORGANIZATION	0.00347354		GO:0043603	GO_CELLULAR_AMIDE_METABOLIC_PROCESS	0.00352854
GO:0032880	GO_REGULATION_OF_PROTEIN_LOCALIZATION	0.00350818		GO:0035295	GO_TUBE_DEVELOPMENT	0.00347148		GO:0033993	GO_RESPONSE_TO_LIPID	0.00351684
GO:0007167	GO_ENZYME_LINKED_RECEPTOR_PROTEIN_SIGNALING_PATHWAY	0.00344859		GO:0007005	GO_MITOCHONDRION_ORGANIZATION	0.00346544		GO:0010876	GO_LIPID_LOCALIZATION	0.00349624
GO:0035295	GO_TUBE_DEVELOPMENT	0.00340632		GO:0007417	GO_CENTRAL_NERVOUS_SYSTEM_DEVELOPMENT	0.00334668		GO:0032880	GO_REGULATION_OF_PROTEIN_LOCALIZATION	0.00344878
GO:0034097	GO_RESPONSE_TO_CYTOKINE	0.00337344		GO:0070647	GO_PROTEIN_MODIFICATION_BY_SMALL_PROTEIN_CONJUGATION_OR_REMOVAL	0.00330135		GO:0051129	GO_NEGATIVE_REGULATION_OF_CELLULAR_COMPONENT_ORGANIZATION	0.00344579
GO:0051336	GO_REGULATION_OF_HYDROLASE_ACTIVITY	0.00333308		GO:0007167	GO_ENZYME_LINKED_RECEPTOR_PROTEIN_SIGNALING_PATHWAY	0.00326038		GO:0051338	GO_REGULATION_OF_TRANSFERASE_ACTIVITY	0.00342439
GO:0003012	GO_MUSCLE_SYSTEM_PROCESS	0.00329872		GO:0034097	GO_RESPONSE_TO_CYTOKINE	0.00320195		GO:0060089	GO_MOLECULAR_TRANSDUCER_ACTIVITY	0.00340944
GO:0005975	GO_CARBOHYDRATE_METABOLIC_PROCESS	0.0032331		GO:0044092	GO_NEGATIVE_REGULATION_OF_MOLECULAR_FUNCTION	0.00308516		GO:0044057	GO_REGULATION_OF_SYSTEM_PROCESS	0.00336664
GO:0051960	GO_REGULATION_OF_NERVOUS_SYSTEM_DEVELOPMENT	0.00320271		GO:0008233	GO_PEPTIDASE_ACTIVITY	0.0030833		GO:1990234	GO_TRANSFERASE_COMPLEX	0.0033655
GO:0051270	GO_REGULATION_OF_CELLULAR_COMPONENT_MOVEMENT	0.00317888		GO:0060322	GO_HEAD_DEVELOPMENT	0.00308244		GO:0051248	GO_NEGATIVE_REGULATION_OF_PROTEIN_METABOLIC_PROCESS	0.00335755
GO:0070661	GO_LEUKOCYTE_PROLIFERATION	0.00317015		GO:0051130	GO_POSITIVE_REGULATION_OF_CELLULAR_COMPONENT_ORGANIZATION	0.00303207		GO:0098805	GO_WHOLE_MEMBRANE	0.00322048
GO:0044092	GO_NEGATIVE_REGULATION_OF_MOLECULAR_FUNCTION	0.00306483		GO:0060089	GO_MOLECULAR_TRANSDUCER_ACTIVITY	0.00299394		GO:0003012	GO_MUSCLE_SYSTEM_PROCESS	0.00321693
GO:0033993	GO_RESPONSE_TO_LIPID	0.0030136		GO:0051960	GO_REGULATION_OF_NERVOUS_SYSTEM_DEVELOPMENT	0.00290844		GO:0061024	GO_MEMBRANE_ORGANIZATION	0.00320248
GO:0070647	GO_PROTEIN_MODIFICATION_BY_SMALL_PROTEIN_CONJUGATION_OR_REMOVAL	0.0029695		GO:0009057	GO_MACROMOLECULE_CATABOLIC_PROCESS	0.00283498		GO:0097435	GO_SUPRAMOLECULAR_FIBER_ORGANIZATION	0.00316775
GO:0009057	GO_MACROMOLECULE_CATABOLIC_PROCESS	0.00290688		GO:0033993	GO_RESPONSE_TO_LIPID	0.00282449		GO:0040007	GO_GROWTH	0.0031513
GO:0060089	GO_MOLECULAR_TRANSDUCER_ACTIVITY	0.00289795		GO:0099503	GO_SECRETORY_VESICLE	0.0028063		GO:0030029	GO_ACTIN_FILAMENT_BASED_PROCESS	0.00314029
GO:0007005	GO_MITOCHONDRION_ORGANIZATION	0.00288022		GO:0051270	GO_REGULATION_OF_CELLULAR_COMPONENT_MOVEMENT	0.00258358		GO:0044092	GO_NEGATIVE_REGULATION_OF_MOLECULAR_FUNCTION	0.00312432
GO:0009894	GO_REGULATION_OF_CATABOLIC_PROCESS	0.00284883		GO:0009894	GO_REGULATION_OF_CATABOLIC_PROCESS	0.00257988		GO:0032989	GO_CELLULAR_COMPONENT_MORPHOGENESIS	0.00310623
GO:0016772	GO_TRANSFERASE_ACTIVITY_TRANSFERRING_PHOSPHORUS_CONTAINING_GROUPS	0.00277927		GO:0016817	GO_HYDROLASE_ACTIVITY_ACTING_ON_ACID_ANHYDRIDES	0.00256287		GO:0050877	GO_NERVOUS_SYSTEM_PROCESS	0.00309507
GO:0099503	GO_SECRETORY_VESICLE	0.00271645		GO:0040007	GO_GROWTH	0.00255762		GO:0061458	GO_REPRODUCTIVE_SYSTEM_DEVELOPMENT	0.00309077
GO:0040007	GO_GROWTH	0.00269515		GO:0016772	GO_TRANSFERASE_ACTIVITY_TRANSFERRING_PHOSPHORUS_CONTAINING_GROUPS	0.00253717		GO:0002440	GO_PRODUCTION_OF_MOLECULAR_MEDIATOR_OF_IMMUNE_RESPONSE	0.00301976
GO:0008233	GO_PEPTIDASE_ACTIVITY	0.00251068		GO:0051129	GO_NEGATIVE_REGULATION_OF_CELLULAR_COMPONENT_ORGANIZATION	0.00253585		GO:0071692	GO_PROTEIN_LOCALIZATION_TO_EXTRACELLULAR_REGION	0.00301624
GO:0051129	GO_NEGATIVE_REGULATION_OF_CELLULAR_COMPONENT_ORGANIZATION	0.00245977		GO:0009100	GO_GLYCOPROTEIN_METABOLIC_PROCESS	0.0025313		GO:0010035	GO_RESPONSE_TO_INORGANIC_SUBSTANCE	0.00298614
GO:0098590	GO_PLASMA_MEMBRANE_REGION	0.00243886		GO:0044087	GO_REGULATION_OF_CELLULAR_COMPONENT_BIOGENESIS	0.00250888		GO:0005694	GO_CHROMOSOME	0.00294921
GO:0044057	GO_REGULATION_OF_SYSTEM_PROCESS	0.0024116		GO:1990904	GO_RIBONUCLEOPROTEIN_COMPLEX	0.00250374		GO:0098590	GO_PLASMA_MEMBRANE_REGION	0.00287442
GO:0010035	GO_RESPONSE_TO_INORGANIC_SUBSTANCE	0.00236878		GO:0019932	GO_SECOND_MESSENGER_MEDIATED_SIGNALING	0.00244523		GO:0051640	GO_ORGANELLE_LOCALIZATION	0.00287159
GO:0016817	GO_HYDROLASE_ACTIVITY_ACTING_ON_ACID_ANHYDRIDES	0.00235457		GO:0010035	GO_RESPONSE_TO_INORGANIC_SUBSTANCE	0.00235097		GO:0048732	GO_GLAND_DEVELOPMENT	0.00287145
GO:1990904	GO_RIBONUCLEOPROTEIN_COMPLEX	0.00232787		GO:0043005	GO_NEURON_PROJECTION	0.00230167		GO:0061061	GO_MUSCLE_STRUCTURE_DEVELOPMENT	0.00281835
GO:0032259	GO_METHYLATION	0.00229474		GO:0044057	GO_REGULATION_OF_SYSTEM_PROCESS	0.00230063		GO:0009894	GO_REGULATION_OF_CATABOLIC_PROCESS	0.00278303
GO:0061458	GO_REPRODUCTIVE_SYSTEM_DEVELOPMENT	0.00228647		GO:0006836	GO_NEUROTRANSMITTER_TRANSPORT	0.00228993		GO:0072359	GO_CIRCULATORY_SYSTEM_DEVELOPMENT	0.00277712
GO:0072359	GO_CIRCULATORY_SYSTEM_DEVELOPMENT	0.00224691		GO:0015931	GO_NUCLEOBASE_CONTAINING_COMPOUND_TRANSPORT	0.00223068		GO:0009891	GO_POSITIVE_REGULATION_OF_BIOSYNTHETIC_PROCESS	0.00276572
GO:0097435	GO_SUPRAMOLECULAR_FIBER_ORGANIZATION	0.00221671		GO:0016311	GO_DEPHOSPHORYLATION	0.00220087		GO:0000904	GO_CELL_MORPHOGENESIS_INVOLVED_IN_DIFFERENTIATION	0.00272003
GO:0019932	GO_SECOND_MESSENGER_MEDIATED_SIGNALING	0.00221189		GO:0061919	GO_PROCESS_UTILIZING_AUTOPHAGIC_MECHANISM	0.00218115		GO:0007610	GO_BEHAVIOR	0.00270142
GO:0032989	GO_CELLULAR_COMPONENT_MORPHOGENESIS	0.00218749		GO:0098590	GO_PLASMA_MEMBRANE_REGION	0.00215584		GO:0090066	GO_REGULATION_OF_ANATOMICAL_STRUCTURE_SIZE	0.00267833
GO:0022411	GO_CELLULAR_COMPONENT_DISASSEMBLY	0.00218263		GO:0032259	GO_METHYLATION	0.00212662		GO:0032259	GO_METHYLATION	0.00262926
GO:0000904	GO_CELL_MORPHOGENESIS_INVOLVED_IN_DIFFERENTIATION	0.00216681		GO:0016757	GO_TRANSFERASE_ACTIVITY_TRANSFERRING_GLYCOSYL_GROUPS	0.00211686		GO:0042391	GO_REGULATION_OF_MEMBRANE_POTENTIAL	0.00261707
GO:0030029	GO_ACTIN_FILAMENT_BASED_PROCESS	0.0021647		GO:0008289	GO_LIPID_BINDING	0.0020966		GO:0017144	GO_DRUG_METABOLIC_PROCESS	0.00260986
GO:0043005	GO_NEURON_PROJECTION	0.00216464		GO:0022411	GO_CELLULAR_COMPONENT_DISASSEMBLY	0.00208955		GO:0070925	GO_ORGANELLE_ASSEMBLY	0.00257202
GO:0048732	GO_GLAND_DEVELOPMENT	0.00213115		GO:0048732	GO_GLAND_DEVELOPMENT	0.00208854		GO:0072521	GO_PURINE_CONTAINING_COMPOUND_METABOLIC_PROCESS	0.00252928
GO:0006836	GO_NEUROTRANSMITTER_TRANSPORT	0.0021149		GO:0061458	GO_REPRODUCTIVE_SYSTEM_DEVELOPMENT	0.00206943		GO:0022411	GO_CELLULAR_COMPONENT_DISASSEMBLY	0.00252456
GO:0061061	GO_MUSCLE_STRUCTURE_DEVELOPMENT	0.00211088		GO:0009991	GO_RESPONSE_TO_EXTRACELLULAR_STIMULUS	0.00201325		GO:0003723	GO_RNA_BINDING	0.00246771
GO:0070925	GO_ORGANELLE_ASSEMBLY	0.00209952		GO:0072359	GO_CIRCULATORY_SYSTEM_DEVELOPMENT	0.00200395		GO:0070647	GO_PROTEIN_MODIFICATION_BY_SMALL_PROTEIN_CONJUGATION_OR_REMOVAL	0.00245775
GO:0061919	GO_PROCESS_UTILIZING_AUTOPHAGIC_MECHANISM	0.00205915		GO:0070925	GO_ORGANELLE_ASSEMBLY	0.00199036		GO:0009890	GO_NEGATIVE_REGULATION_OF_BIOSYNTHETIC_PROCESS	0.00232323
GO:0008289	GO_LIPID_BINDING	0.00205303		GO:0007423	GO_SENSORY_ORGAN_DEVELOPMENT	0.00198724		GO:0055114	GO_OXIDATION_REDUCTION_PROCESS	0.00223975
GO:0030522	GO_INTRACELLULAR_RECEPTOR_SIGNALING_PATHWAY	0.00204406		GO:0030522	GO_INTRACELLULAR_RECEPTOR_SIGNALING_PATHWAY	0.00198397		GO:0030522	GO_INTRACELLULAR_RECEPTOR_SIGNALING_PATHWAY	0.00223707
GO:0090066	GO_REGULATION_OF_ANATOMICAL_STRUCTURE_SIZE	0.00201846		GO:0061061	GO_MUSCLE_STRUCTURE_DEVELOPMENT	0.00197525		GO:0051186	GO_COFACTOR_METABOLIC_PROCESS	0.00221686
GO:0009890	GO_NEGATIVE_REGULATION_OF_BIOSYNTHETIC_PROCESS	0.00201083		GO:0006979	GO_RESPONSE_TO_OXIDATIVE_STRESS	0.00194629		GO:0007005	GO_MITOCHONDRION_ORGANIZATION	0.00219409
GO:0003723	GO_RNA_BINDING	0.00200434		GO:0031975	GO_ENVELOPE	0.00192519		GO:0070848	GO_RESPONSE_TO_GROWTH_FACTOR	0.00218342
GO:0009100	GO_GLYCOPROTEIN_METABOLIC_PROCESS	0.0019751		GO:0003723	GO_RNA_BINDING	0.00191515		GO:1990904	GO_RIBONUCLEOPROTEIN_COMPLEX	0.00217895
GO:0012506	GO_VESICLE_MEMBRANE	0.00192059		GO:0007059	GO_CHROMOSOME_SEGREGATION	0.00183265		GO:0099503	GO_SECRETORY_VESICLE	0.00213942
GO:0001906	GO_CELL_KILLING	0.00191811		GO:0016050	GO_VESICLE_ORGANIZATION	0.00178837		GO:0007389	GO_PATTERN_SPECIFICATION_PROCESS	0.00213272
GO:0006979	GO_RESPONSE_TO_OXIDATIVE_STRESS	0.00191041		GO:0000904	GO_CELL_MORPHOGENESIS_INVOLVED_IN_DIFFERENTIATION	0.00178368		GO:0070661	GO_LEUKOCYTE_PROLIFERATION	0.00211529
GO:0007610	GO_BEHAVIOR	0.00181685		GO:0022613	GO_RIBONUCLEOPROTEIN_COMPLEX_BIOGENESIS	0.00177676		GO:0007186	GO_G_PROTEIN_COUPLED_RECEPTOR_SIGNALING_PATHWAY	0.00207982
GO:0005929	GO_CILIUM	0.00177596		GO:0012506	GO_VESICLE_MEMBRANE	0.0017665		GO:0043005	GO_NEURON_PROJECTION	0.00206814
GO:0006091	GO_GENERATION_OF_PRECURSOR_METABOLITES_AND_ENERGY	0.00176919		GO:0043543	GO_PROTEIN_ACYLATION	0.00175937		GO:0019932	GO_SECOND_MESSENGER_MEDIATED_SIGNALING	0.00204424
GO:0031975	GO_ENVELOPE	0.00174223		GO:0045165	GO_CELL_FATE_COMMITMENT	0.00173576		GO:0051235	GO_MAINTENANCE_OF_LOCATION	0.00203018
GO:0055114	GO_OXIDATION_REDUCTION_PROCESS	0.00172161		GO:0005929	GO_CILIUM	0.00173133		GO:0003013	GO_CIRCULATORY_SYSTEM_PROCESS	0.00202571
GO:0007423	GO_SENSORY_ORGAN_DEVELOPMENT	0.00171879		GO:0032989	GO_CELLULAR_COMPONENT_MORPHOGENESIS	0.00173045		GO:0008289	GO_LIPID_BINDING	0.00202024
GO:0015630	GO_MICROTUBULE_CYTOSKELETON	0.00171861		GO:0006091	GO_GENERATION_OF_PRECURSOR_METABOLITES_AND_ENERGY	0.00171031		GO:0006091	GO_GENERATION_OF_PRECURSOR_METABOLITES_AND_ENERGY	0.0019805
GO:0050673	GO_EPITHELIAL_CELL_PROLIFERATION	0.00171278		GO:0009890	GO_NEGATIVE_REGULATION_OF_BIOSYNTHETIC_PROCESS	0.00170966		GO:0045165	GO_CELL_FATE_COMMITMENT	0.00195029
GO:0007059	GO_CHROMOSOME_SEGREGATION	0.00170636		GO:0005794	GO_GOLGI_APPARATUS	0.00169717		GO:0007059	GO_CHROMOSOME_SEGREGATION	0.00192618
GO:0009991	GO_RESPONSE_TO_EXTRACELLULAR_STIMULUS	0.00169104		GO:0050673	GO_EPITHELIAL_CELL_PROLIFERATION	0.00168956		GO:0006790	GO_SULFUR_COMPOUND_METABOLIC_PROCESS	0.00190358
GO:0017144	GO_DRUG_METABOLIC_PROCESS	0.00167967		GO:0006260	GO_DNA_REPLICATION	0.00168489		GO:0006897	GO_ENDOCYTOSIS	0.00189999
GO:0051606	GO_DETECTION_OF_STIMULUS	0.00166146		GO:0051235	GO_MAINTENANCE_OF_LOCATION	0.00168448		GO:0006836	GO_NEUROTRANSMITTER_TRANSPORT	0.00185112
GO:0043543	GO_PROTEIN_ACYLATION	0.00164138		GO:0090066	GO_REGULATION_OF_ANATOMICAL_STRUCTURE_SIZE	0.00166776		GO:0015850	GO_ORGANIC_HYDROXY_COMPOUND_TRANSPORT	0.00184865
GO:0010608	GO_POSTTRANSCRIPTIONAL_REGULATION_OF_GENE_EXPRESSION	0.001626		GO:0017144	GO_DRUG_METABOLIC_PROCESS	0.00164348		GO:0012506	GO_VESICLE_MEMBRANE	0.00183726
GO:0009891	GO_POSITIVE_REGULATION_OF_BIOSYNTHETIC_PROCESS	0.00162199		GO:0007186	GO_G_PROTEIN_COUPLED_RECEPTOR_SIGNALING_PATHWAY	0.00163575		GO:0007423	GO_SENSORY_ORGAN_DEVELOPMENT	0.0018358
GO:0016757	GO_TRANSFERASE_ACTIVITY_TRANSFERRING_GLYCOSYL_GROUPS	0.00162175		GO:0030029	GO_ACTIN_FILAMENT_BASED_PROCESS	0.00163395		GO:0008134	GO_TRANSCRIPTION_FACTOR_BINDING	0.00183485
GO:0051235	GO_MAINTENANCE_OF_LOCATION	0.00161544		GO:0099080	GO_SUPRAMOLECULAR_COMPLEX	0.00163275		GO:0044877	GO_PROTEIN_CONTAINING_COMPLEX_BINDING	0.00179729
GO:0007186	GO_G_PROTEIN_COUPLED_RECEPTOR_SIGNALING_PATHWAY	0.00161318		GO:0010608	GO_POSTTRANSCRIPTIONAL_REGULATION_OF_GENE_EXPRESSION	0.00162748		GO:0009991	GO_RESPONSE_TO_EXTRACELLULAR_STIMULUS	0.00173417
GO:0016050	GO_VESICLE_ORGANIZATION	0.0016059		GO:0055114	GO_OXIDATION_REDUCTION_PROCESS	0.00160082		GO:0008544	GO_EPIDERMIS_DEVELOPMENT	0.00173085
GO:0022613	GO_RIBONUCLEOPROTEIN_COMPLEX_BIOGENESIS	0.00159544		GO:0009891	GO_POSITIVE_REGULATION_OF_BIOSYNTHETIC_PROCESS	0.00158323		GO:0050673	GO_EPITHELIAL_CELL_PROLIFERATION	0.00171256
GO:0016311	GO_DEPHOSPHORYLATION	0.00159251		GO:0005768	GO_ENDOSOME	0.00157684		GO:0002221	GO_PATTERN_RECOGNITION_RECEPTOR_SIGNALING_PATHWAY	0.00165426
GO:0045165	GO_CELL_FATE_COMMITMENT	0.00156437		GO:0002221	GO_PATTERN_RECOGNITION_RECEPTOR_SIGNALING_PATHWAY	0.00157509		GO:0009100	GO_GLYCOPROTEIN_METABOLIC_PROCESS	0.00164347
GO:0072521	GO_PURINE_CONTAINING_COMPOUND_METABOLIC_PROCESS	0.00154041		GO:0007610	GO_BEHAVIOR	0.00157405		GO:0015630	GO_MICROTUBULE_CYTOSKELETON	0.00163649
GO:0005794	GO_GOLGI_APPARATUS	0.00153463		GO:0015630	GO_MICROTUBULE_CYTOSKELETON	0.00156196		GO:0051098	GO_REGULATION_OF_BINDING	0.00159888
GO:0005694	GO_CHROMOSOME	0.00152944		GO:0098657	GO_IMPORT_INTO_CELL	0.0015484		GO:0006979	GO_RESPONSE_TO_OXIDATIVE_STRESS	0.00159018
GO:0015931	GO_NUCLEOBASE_CONTAINING_COMPOUND_TRANSPORT	0.00152707		GO:0031098	GO_STRESS_ACTIVATED_PROTEIN_KINASE_SIGNALING_CASCADE	0.00154294		GO:0021700	GO_DEVELOPMENTAL_MATURATION	0.00158803
GO:0002221	GO_PATTERN_RECOGNITION_RECEPTOR_SIGNALING_PATHWAY	0.00152657		GO:0097435	GO_SUPRAMOLECULAR_FIBER_ORGANIZATION	0.00152067		GO:0010608	GO_POSTTRANSCRIPTIONAL_REGULATION_OF_GENE_EXPRESSION	0.00158541
GO:0006260	GO_DNA_REPLICATION	0.00150855		GO:0001505	GO_REGULATION_OF_NEUROTRANSMITTER_LEVELS	0.00150469		GO:0048511	GO_RHYTHMIC_PROCESS	0.0015831
GO:0051186	GO_COFACTOR_METABOLIC_PROCESS	0.00149222		GO:0009636	GO_RESPONSE_TO_TOXIC_SUBSTANCE	0.00149491		GO:0009611	GO_RESPONSE_TO_WOUNDING	0.00156585
GO:0099080	GO_SUPRAMOLECULAR_COMPLEX	0.00148218		GO:0042391	GO_REGULATION_OF_MEMBRANE_POTENTIAL	0.0014899		GO:0022613	GO_RIBONUCLEOPROTEIN_COMPLEX_BIOGENESIS	0.0015523
GO:0007389	GO_PATTERN_SPECIFICATION_PROCESS	0.00146571		GO:0007389	GO_PATTERN_SPECIFICATION_PROCESS	0.00147313		GO:0016311	GO_DEPHOSPHORYLATION	0.00153973
GO:0005768	GO_ENDOSOME	0.00143176		GO:0010256	GO_ENDOMEMBRANE_SYSTEM_ORGANIZATION	0.00146988		GO:0060541	GO_RESPIRATORY_SYSTEM_DEVELOPMENT	0.00153139
GO:0010876	GO_LIPID_LOCALIZATION	0.00142754		GO:0051186	GO_COFACTOR_METABOLIC_PROCESS	0.00146435		GO:0097006	GO_REGULATION_OF_PLASMA_LIPOPROTEIN_PARTICLE_LEVELS	0.00151827
GO:0008134	GO_TRANSCRIPTION_FACTOR_BINDING	0.00142538		GO:0072521	GO_PURINE_CONTAINING_COMPOUND_METABOLIC_PROCESS	0.00146169		GO:0009636	GO_RESPONSE_TO_TOXIC_SUBSTANCE	0.00149735
GO:0001505	GO_REGULATION_OF_NEUROTRANSMITTER_LEVELS	0.00142063		GO:0008544	GO_EPIDERMIS_DEVELOPMENT	0.00143418		GO:0051606	GO_DETECTION_OF_STIMULUS	0.00149206
GO:0031098	GO_STRESS_ACTIVATED_PROTEIN_KINASE_SIGNALING_CASCADE	0.00142044		GO:0001906	GO_CELL_KILLING	0.00143366		GO:0008233	GO_PEPTIDASE_ACTIVITY	0.00148326
GO:0042391	GO_REGULATION_OF_MEMBRANE_POTENTIAL	0.00141782		GO:0051606	GO_DETECTION_OF_STIMULUS	0.0014328		GO:0016817	GO_HYDROLASE_ACTIVITY_ACTING_ON_ACID_ANHYDRIDES	0.00146738
GO:0070848	GO_RESPONSE_TO_GROWTH_FACTOR	0.0014115		GO:0006839	GO_MITOCHONDRIAL_TRANSPORT	0.00142847		GO:0001505	GO_REGULATION_OF_NEUROTRANSMITTER_LEVELS	0.00145881
GO:0009636	GO_RESPONSE_TO_TOXIC_SUBSTANCE	0.00140498		GO:0006790	GO_SULFUR_COMPOUND_METABOLIC_PROCESS	0.00142344		GO:0090130	GO_TISSUE_MIGRATION	0.0014403
GO:0031226	GO_INTRINSIC_COMPONENT_OF_PLASMA_MEMBRANE	0.00140394		GO:0005840	GO_RIBOSOME	0.00141382		GO:0005929	GO_CILIUM	0.00142573
GO:0009611	GO_RESPONSE_TO_WOUNDING	0.00136943		GO:0031226	GO_INTRINSIC_COMPONENT_OF_PLASMA_MEMBRANE	0.00140688		GO:0048285	GO_ORGANELLE_FISSION	0.0014026
GO:0008544	GO_EPIDERMIS_DEVELOPMENT	0.00136939		GO:0071496	GO_CELLULAR_RESPONSE_TO_EXTERNAL_STIMULUS	0.00140332		GO:0031226	GO_INTRINSIC_COMPONENT_OF_PLASMA_MEMBRANE	0.00139599
GO:0097006	GO_REGULATION_OF_PLASMA_LIPOPROTEIN_PARTICLE_LEVELS	0.00135151		GO:1990351	GO_TRANSPORTER_COMPLEX	0.00134791		GO:0016741	GO_TRANSFERASE_ACTIVITY_TRANSFERRING_ONE_CARBON_GROUPS	0.00138316
GO:0051301	GO_CELL_DIVISION	0.00134563		GO:0005739	GO_MITOCHONDRION	0.0013284		GO:0042107	GO_CYTOKINE_METABOLIC_PROCESS	0.00136597
GO:0007264	GO_SMALL_GTPASE_MEDIATED_SIGNAL_TRANSDUCTION	0.00133205		GO:0060541	GO_RESPIRATORY_SYSTEM_DEVELOPMENT	0.0013153		GO:0043112	GO_RECEPTOR_METABOLIC_PROCESS	0.00136521
GO:0010256	GO_ENDOMEMBRANE_SYSTEM_ORGANIZATION	0.00131418		GO:0043473	GO_PIGMENTATION	0.00131318		GO:0051301	GO_CELL_DIVISION	0.00135805
GO:0006790	GO_SULFUR_COMPOUND_METABOLIC_PROCESS	0.00131248		GO:0005694	GO_CHROMOSOME	0.00130294		GO:0016757	GO_TRANSFERASE_ACTIVITY_TRANSFERRING_GLYCOSYL_GROUPS	0.00135639
GO:0051020	GO_GTPASE_BINDING	0.00129107		GO:0005773	GO_VACUOLE	0.00129657		GO:0050886	GO_ENDOCRINE_PROCESS	0.00129942
GO:0006959	GO_HUMORAL_IMMUNE_RESPONSE	0.00126722		GO:0010876	GO_LIPID_LOCALIZATION	0.00129023		GO:0001906	GO_CELL_KILLING	0.00129056
GO:0048285	GO_ORGANELLE_FISSION	0.00126381		GO:0048285	GO_ORGANELLE_FISSION	0.00128536		GO:0016746	GO_TRANSFERASE_ACTIVITY_TRANSFERRING_ACYL_GROUPS	0.00128141
GO:0019898	GO_EXTRINSIC_COMPONENT_OF_MEMBRANE	0.00125264		GO:0097696	GO_RECEPTOR_SIGNALING_PATHWAY_VIA_STAT	0.00127782		GO:0043543	GO_PROTEIN_ACYLATION	0.00126115
GO:0005840	GO_RIBOSOME	0.00122966		GO:0015748	GO_ORGANOPHOSPHATE_ESTER_TRANSPORT	0.00125065		GO:0001763	GO_MORPHOGENESIS_OF_A_BRANCHING_STRUCTURE	0.00124145
GO:0098657	GO_IMPORT_INTO_CELL	0.00122762		GO:0007163	GO_ESTABLISHMENT_OR_MAINTENANCE_OF_CELL_POLARITY	0.00125039		GO:0006260	GO_DNA_REPLICATION	0.00123966
GO:0048511	GO_RHYTHMIC_PROCESS	0.0012246		GO:0006403	GO_RNA_LOCALIZATION	0.00124809		GO:0099080	GO_SUPRAMOLECULAR_COMPLEX	0.0012395
GO:0005773	GO_VACUOLE	0.00122047		GO:0019882	GO_ANTIGEN_PROCESSING_AND_PRESENTATION	0.0012436		GO:0050878	GO_REGULATION_OF_BODY_FLUID_LEVELS	0.00123938
GO:1990351	GO_TRANSPORTER_COMPLEX	0.00120901		GO:0008134	GO_TRANSCRIPTION_FACTOR_BINDING	0.00124304		GO:0001101	GO_RESPONSE_TO_ACID_CHEMICAL	0.00122829
GO:0044877	GO_PROTEIN_CONTAINING_COMPLEX_BINDING	0.00120877		GO:0015629	GO_ACTIN_CYTOSKELETON	0.00122844		GO:0019904	GO_PROTEIN_DOMAIN_SPECIFIC_BINDING	0.00122352
GO:0097696	GO_RECEPTOR_SIGNALING_PATHWAY_VIA_STAT	0.00120815		GO:0048193	GO_GOLGI_VESICLE_TRANSPORT	0.0012231		GO:0098657	GO_IMPORT_INTO_CELL	0.00122035
GO:0005739	GO_MITOCHONDRION	0.00119743		GO:0070848	GO_RESPONSE_TO_GROWTH_FACTOR	0.0012223		GO:0031975	GO_ENVELOPE	0.0012058
GO:0015629	GO_ACTIN_CYTOSKELETON	0.00118791		GO:0016746	GO_TRANSFERASE_ACTIVITY_TRANSFERRING_ACYL_GROUPS	0.00122223		GO:0072593	GO_REACTIVE_OXYGEN_SPECIES_METABOLIC_PROCESS	0.00119593
GO:0006403	GO_RNA_LOCALIZATION	0.00117304		GO:0051301	GO_CELL_DIVISION	0.00121425		GO:0016050	GO_VESICLE_ORGANIZATION	0.00118888
GO:0016746	GO_TRANSFERASE_ACTIVITY_TRANSFERRING_ACYL_GROUPS	0.00116816		GO:0019838	GO_GROWTH_FACTOR_BINDING	0.00119518		GO:0005773	GO_VACUOLE	0.00117912
GO:0015837	GO_AMINE_TRANSPORT	0.00115701		GO:0098858	GO_ACTIN_BASED_CELL_PROJECTION	0.00118448		GO:0007586	GO_DIGESTION	0.00116569
GO:0021700	GO_DEVELOPMENTAL_MATURATION	0.0011534		GO:0031984	GO_ORGANELLE_SUBCOMPARTMENT	0.00118212		GO:0061919	GO_PROCESS_UTILIZING_AUTOPHAGIC_MECHANISM	0.00116054
GO:0043473	GO_PIGMENTATION	0.00113191		GO:0009611	GO_RESPONSE_TO_WOUNDING	0.00117215		GO:0048037	GO_COFACTOR_BINDING	0.00115855
GO:0031984	GO_ORGANELLE_SUBCOMPARTMENT	0.00111909		GO:0019898	GO_EXTRINSIC_COMPONENT_OF_MEMBRANE	0.00116635		GO:0030135	GO_COATED_VESICLE	0.00115281
GO:0003013	GO_CIRCULATORY_SYSTEM_PROCESS	0.00107968		GO:0015837	GO_AMINE_TRANSPORT	0.00116449		GO:0003690	GO_DOUBLE_STRANDED_DNA_BINDING	0.00113615
GO:0007568	GO_AGING	0.00107724		GO:1905368	GO_PEPTIDASE_COMPLEX	0.00116313		GO:0040029	GO_REGULATION_OF_GENE_EXPRESSION_EPIGENETIC	0.00113245
GO:0048193	GO_GOLGI_VESICLE_TRANSPORT	0.00107138		GO:0046034	GO_ATP_METABOLIC_PROCESS	0.00114332		GO:0007264	GO_SMALL_GTPASE_MEDIATED_SIGNAL_TRANSDUCTION	0.00112467
GO:0001763	GO_MORPHOGENESIS_OF_A_BRANCHING_STRUCTURE	0.00106054		GO:0034976	GO_RESPONSE_TO_ENDOPLASMIC_RETICULUM_STRESS	0.00113832		GO:0006959	GO_HUMORAL_IMMUNE_RESPONSE	0.00112224
GO:0050878	GO_REGULATION_OF_BODY_FLUID_LEVELS	0.00105706		GO:0030135	GO_COATED_VESICLE	0.00110718		GO:0005783	GO_ENDOPLASMIC_RETICULUM	0.0011148
GO:0019882	GO_ANTIGEN_PROCESSING_AND_PRESENTATION	0.0010526		GO:0030133	GO_TRANSPORT_VESICLE	0.00109385		GO:0032409	GO_REGULATION_OF_TRANSPORTER_ACTIVITY	0.00110335
GO:0030135	GO_COATED_VESICLE	0.00105063		GO:0048511	GO_RHYTHMIC_PROCESS	0.00108937		GO:0060485	GO_MESENCHYME_DEVELOPMENT	0.00110301
GO:0007586	GO_DIGESTION	0.00104585		GO:0007264	GO_SMALL_GTPASE_MEDIATED_SIGNAL_TRANSDUCTION	0.00108824		GO:0010256	GO_ENDOMEMBRANE_SYSTEM_ORGANIZATION	0.00110119
GO:0006839	GO_MITOCHONDRIAL_TRANSPORT	0.00103107		GO:0032409	GO_REGULATION_OF_TRANSPORTER_ACTIVITY	0.00108745		GO:0005768	GO_ENDOSOME	0.00109999
GO:0071496	GO_CELLULAR_RESPONSE_TO_EXTERNAL_STIMULUS	0.00102784		GO:0031012	GO_EXTRACELLULAR_MATRIX	0.00107996		GO:0021675	GO_NERVE_DEVELOPMENT	0.00109971
GO:0031300	GO_INTRINSIC_COMPONENT_OF_ORGANELLE_MEMBRANE	0.00102672		GO:0007568	GO_AGING	0.00105659		GO:0043565	GO_SEQUENCE_SPECIFIC_DNA_BINDING	0.00108348
GO:0046034	GO_ATP_METABOLIC_PROCESS	0.00102284		GO:0001763	GO_MORPHOGENESIS_OF_A_BRANCHING_STRUCTURE	0.00105214		GO:0019898	GO_EXTRINSIC_COMPONENT_OF_MEMBRANE	0.00107851
GO:0005783	GO_ENDOPLASMIC_RETICULUM	0.00101999		GO:0098552	GO_SIDE_OF_MEMBRANE	0.00105212		GO:0018958	GO_PHENOL_CONTAINING_COMPOUND_METABOLIC_PROCESS	0.00107578
GO:0032409	GO_REGULATION_OF_TRANSPORTER_ACTIVITY	0.00101663		GO:0005198	GO_STRUCTURAL_MOLECULE_ACTIVITY	0.00103502		GO:0051020	GO_GTPASE_BINDING	0.00106991
GO:0098552	GO_SIDE_OF_MEMBRANE	0.001012		GO:0001655	GO_UROGENITAL_SYSTEM_DEVELOPMENT	0.00103416		GO:0050803	GO_REGULATION_OF_SYNAPSE_STRUCTURE_OR_ACTIVITY	0.00106987
GO:0034976	GO_RESPONSE_TO_ENDOPLASMIC_RETICULUM_STRESS	0.0010042		GO:0050878	GO_REGULATION_OF_BODY_FLUID_LEVELS	0.00101831		GO:1990351	GO_TRANSPORTER_COMPLEX	0.00106618
GO:0031503	GO_PROTEIN_CONTAINING_COMPLEX_LOCALIZATION	0.000996516		GO:0031300	GO_INTRINSIC_COMPONENT_OF_ORGANELLE_MEMBRANE	0.00101493		GO:0007568	GO_AGING	0.0010453
GO:0090130	GO_TISSUE_MIGRATION	0.00099566		GO:0098732	GO_MACROMOLECULE_DEACYLATION	0.000998901		GO:0015837	GO_AMINE_TRANSPORT	0.00104439
GO:0060541	GO_RESPIRATORY_SYSTEM_DEVELOPMENT	0.000995363		GO:0005783	GO_ENDOPLASMIC_RETICULUM	0.000992792		GO:0015931	GO_NUCLEOBASE_CONTAINING_COMPOUND_TRANSPORT	0.00103441
GO:0043177	GO_ORGANIC_ACID_BINDING	0.000995313		GO:0051020	GO_GTPASE_BINDING	0.000991698		GO:0048193	GO_GOLGI_VESICLE_TRANSPORT	0.00100792
GO:0019838	GO_GROWTH_FACTOR_BINDING	0.000991602		GO:0070085	GO_GLYCOSYLATION	0.000990408		GO:0016829	GO_LYASE_ACTIVITY	0.00100681
GO:0015850	GO_ORGANIC_HYDROXY_COMPOUND_TRANSPORT	0.000989734		GO:0021700	GO_DEVELOPMENTAL_MATURATION	0.000956187		GO:0031503	GO_PROTEIN_CONTAINING_COMPLEX_LOCALIZATION	0.00100235
GO:0098858	GO_ACTIN_BASED_CELL_PROJECTION	0.000986596		GO:0044877	GO_PROTEIN_CONTAINING_COMPLEX_BINDING	0.00095469		GO:0006403	GO_RNA_LOCALIZATION	0.000968538
GO:0005198	GO_STRUCTURAL_MOLECULE_ACTIVITY	0.000980617		GO:0006959	GO_HUMORAL_IMMUNE_RESPONSE	0.000945387		GO:0071824	GO_PROTEIN_DNA_COMPLEX_SUBUNIT_ORGANIZATION	0.000964249
GO:1905368	GO_PEPTIDASE_COMPLEX	0.000975169		GO:0017038	GO_PROTEIN_IMPORT	0.000938425		GO:0015629	GO_ACTIN_CYTOSKELETON	0.000961647
GO:0003690	GO_DOUBLE_STRANDED_DNA_BINDING	0.000958202		GO:0009410	GO_RESPONSE_TO_XENOBIOTIC_STIMULUS	0.000937451		GO:0031098	GO_STRESS_ACTIVATED_PROTEIN_KINASE_SIGNALING_CASCADE	0.000949653
GO:0030133	GO_TRANSPORT_VESICLE	0.000956115		GO:0048771	GO_TISSUE_REMODELING	0.000932956		GO:0050817	GO_COAGULATION	0.000947279
GO:0007163	GO_ESTABLISHMENT_OR_MAINTENANCE_OF_CELL_POLARITY	0.000947651		GO:0015850	GO_ORGANIC_HYDROXY_COMPOUND_TRANSPORT	0.000925672		GO:0043235	GO_RECEPTOR_COMPLEX	0.000944827
GO:0001655	GO_UROGENITAL_SYSTEM_DEVELOPMENT	0.000947304		GO:0046914	GO_TRANSITION_METAL_ION_BINDING	0.000911094		GO:0051604	GO_PROTEIN_MATURATION	0.000900622
GO:0050803	GO_REGULATION_OF_SYNAPSE_STRUCTURE_OR_ACTIVITY	0.000929551		GO:0016829	GO_LYASE_ACTIVITY	0.000908358		GO:0071826	GO_RIBONUCLEOPROTEIN_COMPLEX_SUBUNIT_ORGANIZATION	0.000896864
GO:0042107	GO_CYTOKINE_METABOLIC_PROCESS	0.000926659		GO:0031503	GO_PROTEIN_CONTAINING_COMPLEX_LOCALIZATION	0.000907219		GO:0061351	GO_NEURAL_PRECURSOR_CELL_PROLIFERATION	0.000880217
GO:0016798	GO_HYDROLASE_ACTIVITY_ACTING_ON_GLYCOSYL_BONDS	0.000919091		GO:0050803	GO_REGULATION_OF_SYNAPSE_STRUCTURE_OR_ACTIVITY	0.000905882		GO:0043473	GO_PIGMENTATION	0.000878495
GO:0016741	GO_TRANSFERASE_ACTIVITY_TRANSFERRING_ONE_CARBON_GROUPS	0.000914409		GO:0033218	GO_AMIDE_BINDING	0.000887961		GO:0006575	GO_CELLULAR_MODIFIED_AMINO_ACID_METABOLIC_PROCESS	0.00086921
GO:0098732	GO_MACROMOLECULE_DEACYLATION	0.000910749		GO:0048284	GO_ORGANELLE_FUSION	0.000877569		GO:0051341	GO_REGULATION_OF_OXIDOREDUCTASE_ACTIVITY	0.000859574
GO:0016829	GO_LYASE_ACTIVITY	0.000910005		GO:0043177	GO_ORGANIC_ACID_BINDING	0.000859948		GO:0099003	GO_VESICLE_MEDIATED_TRANSPORT_IN_SYNAPSE	0.000858072
GO:0006897	GO_ENDOCYTOSIS	0.000893911		GO:0019904	GO_PROTEIN_DOMAIN_SPECIFIC_BINDING	0.000855756		GO:0042175	GO_NUCLEAR_OUTER_MEMBRANE_ENDOPLASMIC_RETICULUM_MEMBRANE_NETWORK	0.000854813
GO:0019904	GO_PROTEIN_DOMAIN_SPECIFIC_BINDING	0.00088863		GO:0003690	GO_DOUBLE_STRANDED_DNA_BINDING	0.000846717		GO:0043588	GO_SKIN_DEVELOPMENT	0.000848541
GO:0031012	GO_EXTRACELLULAR_MATRIX	0.000882613		GO:0006457	GO_PROTEIN_FOLDING	0.000838973		GO:0046034	GO_ATP_METABOLIC_PROCESS	0.000842379
GO:0050817	GO_COAGULATION	0.000870823		GO:0018958	GO_PHENOL_CONTAINING_COMPOUND_METABOLIC_PROCESS	0.000831645		GO:0009410	GO_RESPONSE_TO_XENOBIOTIC_STIMULUS	0.000835106
GO:0006575	GO_CELLULAR_MODIFIED_AMINO_ACID_METABOLIC_PROCESS	0.000869623		GO:0050817	GO_COAGULATION	0.000821894		GO:0005794	GO_GOLGI_APPARATUS	0.000829709
GO:0060485	GO_MESENCHYME_DEVELOPMENT	0.0008643		GO:0048863	GO_STEM_CELL_DIFFERENTIATION	0.00082076		GO:0006909	GO_PHAGOCYTOSIS	0.000820423
GO:0017038	GO_PROTEIN_IMPORT	0.000858009		GO:0060485	GO_MESENCHYME_DEVELOPMENT	0.000812993		GO:0005198	GO_STRUCTURAL_MOLECULE_ACTIVITY	0.000818466
GO:0043565	GO_SEQUENCE_SPECIFIC_DNA_BINDING	0.000854039		GO:0016741	GO_TRANSFERASE_ACTIVITY_TRANSFERRING_ONE_CARBON_GROUPS	0.000798613		GO:0034976	GO_RESPONSE_TO_ENDOPLASMIC_RETICULUM_STRESS	0.000812623
GO:0033218	GO_AMIDE_BINDING	0.000844122		GO:0099003	GO_VESICLE_MEDIATED_TRANSPORT_IN_SYNAPSE	0.000797003		GO:0015844	GO_MONOAMINE_TRANSPORT	0.000810374
GO:0018958	GO_PHENOL_CONTAINING_COMPOUND_METABOLIC_PROCESS	0.000833847		GO:0043279	GO_RESPONSE_TO_ALKALOID	0.000794598		GO:0048475	GO_COATED_MEMBRANE	0.000809655
GO:0099003	GO_VESICLE_MEDIATED_TRANSPORT_IN_SYNAPSE	0.000832282		GO:0043062	GO_EXTRACELLULAR_STRUCTURE_ORGANIZATION	0.000794465		GO:0008037	GO_CELL_RECOGNITION	0.000806812
GO:0046914	GO_TRANSITION_METAL_ION_BINDING	0.000827178		GO:0009986	GO_CELL_SURFACE	0.000793447		GO:0033218	GO_AMIDE_BINDING	0.000798824
GO:0048771	GO_TISSUE_REMODELING	0.000815805		GO:0070265	GO_NECROTIC_CELL_DEATH	0.000786528		GO:0007163	GO_ESTABLISHMENT_OR_MAINTENANCE_OF_CELL_POLARITY	0.000792845
GO:0048284	GO_ORGANELLE_FUSION	0.000814922		GO:0008037	GO_CELL_RECOGNITION	0.000782298		GO:0072527	GO_PYRIMIDINE_CONTAINING_COMPOUND_METABOLIC_PROCESS	0.000792009
GO:0008037	GO_CELL_RECOGNITION	0.000809954		GO:0016853	GO_ISOMERASE_ACTIVITY	0.000777332		GO:0001655	GO_UROGENITAL_SYSTEM_DEVELOPMENT	0.000781786
GO:0048863	GO_STEM_CELL_DIFFERENTIATION	0.000807767		GO:0032963	GO_COLLAGEN_METABOLIC_PROCESS	0.000767355		GO:0005667	GO_TRANSCRIPTION_FACTOR_COMPLEX	0.000774131
GO:0042175	GO_NUCLEAR_OUTER_MEMBRANE_ENDOPLASMIC_RETICULUM_MEMBRANE_NETWORK	0.000786786		GO:0043565	GO_SEQUENCE_SPECIFIC_DNA_BINDING	0.000759581		GO:0097696	GO_RECEPTOR_SIGNALING_PATHWAY_VIA_STAT	0.000773644
GO:0009410	GO_RESPONSE_TO_XENOBIOTIC_STIMULUS	0.000764389		GO:0098862	GO_CLUSTER_OF_ACTIN_BASED_CELL_PROJECTIONS	0.000756426		GO:0035270	GO_ENDOCRINE_SYSTEM_DEVELOPMENT	0.000749438
GO:0071824	GO_PROTEIN_DNA_COMPLEX_SUBUNIT_ORGANIZATION	0.000763121		GO:0005798	GO_GOLGI_ASSOCIATED_VESICLE	0.000751152		GO:0042092	GO_TYPE_2_IMMUNE_RESPONSE	0.000744211
GO:0021675	GO_NERVE_DEVELOPMENT	0.000738652		GO:0071824	GO_PROTEIN_DNA_COMPLEX_SUBUNIT_ORGANIZATION	0.0007502		GO:0043177	GO_ORGANIC_ACID_BINDING	0.000741917
GO:0005798	GO_GOLGI_ASSOCIATED_VESICLE	0.00073814		GO:0003013	GO_CIRCULATORY_SYSTEM_PROCESS	0.000744432		GO:0071825	GO_PROTEIN_LIPID_COMPLEX_SUBUNIT_ORGANIZATION	0.000733756
GO:0061351	GO_NEURAL_PRECURSOR_CELL_PROLIFERATION	0.000737164		GO:0042175	GO_NUCLEAR_OUTER_MEMBRANE_ENDOPLASMIC_RETICULUM_MEMBRANE_NETWORK	0.00074213		GO:0005739	GO_MITOCHONDRION	0.000732508
GO:0046677	GO_RESPONSE_TO_ANTIBIOTIC	0.000721096		GO:0097006	GO_REGULATION_OF_PLASMA_LIPOPROTEIN_PARTICLE_LEVELS	0.000741922		GO:0010469	GO_REGULATION_OF_SIGNALING_RECEPTOR_ACTIVITY	0.000726227
GO:0006457	GO_PROTEIN_FOLDING	0.000717888		GO:0046677	GO_RESPONSE_TO_ANTIBIOTIC	0.000740896		GO:0016798	GO_HYDROLASE_ACTIVITY_ACTING_ON_GLYCOSYL_BONDS	0.000723207
GO:0030139	GO_ENDOCYTIC_VESICLE	0.000717477		GO:0099568	GO_CYTOPLASMIC_REGION	0.000729274		GO:0019900	GO_KINASE_BINDING	0.000721228
GO:0043062	GO_EXTRACELLULAR_STRUCTURE_ORGANIZATION	0.000716682		GO:0090130	GO_TISSUE_MIGRATION	0.00072451		GO:0005840	GO_RIBOSOME	0.000720203
GO:0048475	GO_COATED_MEMBRANE	0.00071414		GO:0006575	GO_CELLULAR_MODIFIED_AMINO_ACID_METABOLIC_PROCESS	0.000722522		GO:0030139	GO_ENDOCYTIC_VESICLE	0.000717583
GO:0016853	GO_ISOMERASE_ACTIVITY	0.000707035		GO:0016874	GO_LIGASE_ACTIVITY	0.000710246		GO:0098732	GO_MACROMOLECULE_DEACYLATION	0.000717029
GO:0070997	GO_NEURON_DEATH	0.000705283		GO:0007033	GO_VACUOLE_ORGANIZATION	0.000706185		GO:0071496	GO_CELLULAR_RESPONSE_TO_EXTERNAL_STIMULUS	0.000716215
GO:0044091	GO_MEMBRANE_BIOGENESIS	0.000686752		GO:0044091	GO_MEMBRANE_BIOGENESIS	0.000704358		GO:0019882	GO_ANTIGEN_PROCESSING_AND_PRESENTATION	0.000713791
GO:0043588	GO_SKIN_DEVELOPMENT	0.000681696		GO:0070997	GO_NEURON_DEATH	0.000694063		GO:0098552	GO_SIDE_OF_MEMBRANE	0.000703257
GO:0009986	GO_CELL_SURFACE	0.000681634		GO:0071826	GO_RIBONUCLEOPROTEIN_COMPLEX_SUBUNIT_ORGANIZATION	0.000669459		GO:0031984	GO_ORGANELLE_SUBCOMPARTMENT	0.000698179
GO:0099568	GO_CYTOPLASMIC_REGION	0.000681		GO:0048475	GO_COATED_MEMBRANE	0.000665155		GO:0070085	GO_GLYCOSYLATION	0.000696296
GO:0072593	GO_REACTIVE_OXYGEN_SPECIES_METABOLIC_PROCESS	0.000650791		GO:0006897	GO_ENDOCYTOSIS	0.000657817		GO:0046914	GO_TRANSITION_METAL_ION_BINDING	0.000692259
GO:0048736	GO_APPENDAGE_DEVELOPMENT	0.00065035		GO:0005667	GO_TRANSCRIPTION_FACTOR_COMPLEX	0.000656262		GO:0046677	GO_RESPONSE_TO_ANTIBIOTIC	0.000683392
GO:0031252	GO_CELL_LEADING_EDGE	0.000649619		GO:0019900	GO_KINASE_BINDING	0.000651595		GO:0048771	GO_TISSUE_REMODELING	0.000672979
GO:0048037	GO_COFACTOR_BINDING	0.000647586		GO:0043687	GO_POST_TRANSLATIONAL_PROTEIN_MODIFICATION	0.0006327		GO:0008643	GO_CARBOHYDRATE_TRANSPORT	0.000665547
GO:0019900	GO_KINASE_BINDING	0.000644475		GO:0009743	GO_RESPONSE_TO_CARBOHYDRATE	0.00063238		GO:0031047	GO_GENE_SILENCING_BY_RNA	0.000664343
GO:0032963	GO_COLLAGEN_METABOLIC_PROCESS	0.000644179		GO:0090559	GO_REGULATION_OF_MEMBRANE_PERMEABILITY	0.000630164		GO:0090305	GO_NUCLEIC_ACID_PHOSPHODIESTER_BOND_HYDROLYSIS	0.000660565
GO:0098862	GO_CLUSTER_OF_ACTIN_BASED_CELL_PROJECTIONS	0.000644046		GO:0030139	GO_ENDOCYTIC_VESICLE	0.000618025		GO:0097305	GO_RESPONSE_TO_ALCOHOL	0.00065806
GO:0070085	GO_GLYCOSYLATION	0.000643452		GO:0043588	GO_SKIN_DEVELOPMENT	0.000614985		GO:0005938	GO_CELL_CORTEX	0.000657391
GO:0071826	GO_RIBONUCLEOPROTEIN_COMPLEX_SUBUNIT_ORGANIZATION	0.00063986		GO:0048736	GO_APPENDAGE_DEVELOPMENT	0.000608497		GO:0048736	GO_APPENDAGE_DEVELOPMENT	0.000656548
GO:0051668	GO_LOCALIZATION_WITHIN_MEMBRANE	0.000635695		GO:0007586	GO_DIGESTION	0.000598967		GO:0019838	GO_GROWTH_FACTOR_BINDING	0.000655526
GO:0005667	GO_TRANSCRIPTION_FACTOR_COMPLEX	0.000629275		GO:0032553	GO_RIBONUCLEOTIDE_BINDING	0.000597805		GO:0051339	GO_REGULATION_OF_LYASE_ACTIVITY	0.000648591
GO:0001101	GO_RESPONSE_TO_ACID_CHEMICAL	0.000622901		GO:0051604	GO_PROTEIN_MATURATION	0.000585006		GO:0033002	GO_MUSCLE_CELL_PROLIFERATION	0.000648358
GO:0072089	GO_STEM_CELL_PROLIFERATION	0.000622197		GO:0015923	GO_MANNOSIDASE_ACTIVITY	0.000583553		GO:0007034	GO_VACUOLAR_TRANSPORT	0.000641568
GO:0043235	GO_RECEPTOR_COMPLEX	0.000616334		GO:0097305	GO_RESPONSE_TO_ALCOHOL	0.000578946		GO:0031252	GO_CELL_LEADING_EDGE	0.000640045
GO:0040029	GO_REGULATION_OF_GENE_EXPRESSION_EPIGENETIC	0.000612886		GO:0090305	GO_NUCLEIC_ACID_PHOSPHODIESTER_BOND_HYDROLYSIS	0.000578524		GO:0048284	GO_ORGANELLE_FUSION	0.000635714
GO:0015748	GO_ORGANOPHOSPHATE_ESTER_TRANSPORT	0.000601451		GO:0072089	GO_STEM_CELL_PROLIFERATION	0.0005684		GO:0099568	GO_CYTOPLASMIC_REGION	0.000631728
GO:0045444	GO_FAT_CELL_DIFFERENTIATION	0.000600599		GO:0043235	GO_RECEPTOR_COMPLEX	0.000563674		GO:0009308	GO_AMINE_METABOLIC_PROCESS	0.00063145
GO:0098876	GO_VESICLE_MEDIATED_TRANSPORT_TO_THE_PLASMA_MEMBRANE	0.00059724		GO:0007249	GO_I_KAPPAB_KINASE_NF_KAPPAB_SIGNALING	0.000563628		GO:0055123	GO_DIGESTIVE_SYSTEM_DEVELOPMENT	0.000631369
GO:0042092	GO_TYPE_2_IMMUNE_RESPONSE	0.000591272		GO:0030554	GO_ADENYL_NUCLEOTIDE_BINDING	0.000563101		GO:0006839	GO_MITOCHONDRIAL_TRANSPORT	0.000630734
GO:0009743	GO_RESPONSE_TO_CARBOHYDRATE	0.000590732		GO:0007219	GO_NOTCH_SIGNALING_PATHWAY	0.000559121		GO:0007498	GO_MESODERM_DEVELOPMENT	0.000627354
GO:0097305	GO_RESPONSE_TO_ALCOHOL	0.000590706		GO:0045444	GO_FAT_CELL_DIFFERENTIATION	0.000550777		GO:0016853	GO_ISOMERASE_ACTIVITY	0.000624534
GO:0007033	GO_VACUOLE_ORGANIZATION	0.000588174		GO:0051668	GO_LOCALIZATION_WITHIN_MEMBRANE	0.0005448		GO:0031099	GO_REGENERATION	0.000622752
GO:0043279	GO_RESPONSE_TO_ALKALOID	0.000579841		GO:0005581	GO_COLLAGEN_TRIMER	0.000543185		GO:0030133	GO_TRANSPORT_VESICLE	0.000614308
GO:0010469	GO_REGULATION_OF_SIGNALING_RECEPTOR_ACTIVITY	0.00057952		GO:0048037	GO_COFACTOR_BINDING	0.000542404		GO:0042303	GO_MOLTING_CYCLE	0.000607629
GO:0032553	GO_RIBONUCLEOTIDE_BINDING	0.000577301		GO:0099612	GO_PROTEIN_LOCALIZATION_TO_AXON	0.000537498		GO:0043062	GO_EXTRACELLULAR_STRUCTURE_ORGANIZATION	0.000606693
GO:0090305	GO_NUCLEIC_ACID_PHOSPHODIESTER_BOND_HYDROLYSIS	0.000572855		GO:0051181	GO_COFACTOR_TRANSPORT	0.00053299		GO:0072089	GO_STEM_CELL_PROLIFERATION	0.000605754
GO:0051604	GO_PROTEIN_MATURATION	0.00056582		GO:0031225	GO_ANCHORED_COMPONENT_OF_MEMBRANE	0.000531021		GO:0045444	GO_FAT_CELL_DIFFERENTIATION	0.000598472
GO:0016874	GO_LIGASE_ACTIVITY	0.000538306		GO:0006022	GO_AMINOGLYCAN_METABOLIC_PROCESS	0.000529035		GO:0017038	GO_PROTEIN_IMPORT	0.000580832
GO:0043900	GO_REGULATION_OF_MULTI_ORGANISM_PROCESS	0.000534019		GO:0043900	GO_REGULATION_OF_MULTI_ORGANISM_PROCESS	0.000528156		GO:0045182	GO_TRANSLATION_REGULATOR_ACTIVITY	0.000579255
GO:0009308	GO_AMINE_METABOLIC_PROCESS	0.000530523		GO:0009975	GO_CYCLASE_ACTIVITY	0.000512281		GO:0006022	GO_AMINOGLYCAN_METABOLIC_PROCESS	0.00057835
GO:0051098	GO_REGULATION_OF_BINDING	0.000523903		GO:0016234	GO_INCLUSION_BODY	0.000510102		GO:0043094	GO_CELLULAR_METABOLIC_COMPOUND_SALVAGE	0.000573542
GO:0030554	GO_ADENYL_NUCLEOTIDE_BINDING	0.000522801		GO:0030246	GO_CARBOHYDRATE_BINDING	0.000502134		GO:0008144	GO_DRUG_BINDING	0.00057293
GO:0043687	GO_POST_TRANSLATIONAL_PROTEIN_MODIFICATION	0.000514787		GO:0006984	GO_ER_NUCLEUS_SIGNALING_PATHWAY	0.000500881		GO:0043900	GO_REGULATION_OF_MULTI_ORGANISM_PROCESS	0.000572752
GO:0031099	GO_REGENERATION	0.000508756		GO:0042107	GO_CYTOKINE_METABOLIC_PROCESS	0.000491692		GO:0044706	GO_MULTI_MULTICELLULAR_ORGANISM_PROCESS	0.000572745
GO:0030246	GO_CARBOHYDRATE_BINDING	0.000508073		GO:0120114	GO_SM_LIKE_PROTEIN_FAMILY_COMPLEX	0.0004853		GO:0001067	GO_REGULATORY_REGION_NUCLEIC_ACID_BINDING	0.000568804
GO:0019748	GO_SECONDARY_METABOLIC_PROCESS	0.000488703		GO:0060352	GO_CELL_ADHESION_MOLECULE_PRODUCTION	0.000484683		GO:0009743	GO_RESPONSE_TO_CARBOHYDRATE	0.000567913
GO:0031214	GO_BIOMINERAL_TISSUE_DEVELOPMENT	0.000483003		GO:0031252	GO_CELL_LEADING_EDGE	0.000477718		GO:0048483	GO_AUTONOMIC_NERVOUS_SYSTEM_DEVELOPMENT	0.000565998
GO:0031225	GO_ANCHORED_COMPONENT_OF_MEMBRANE	0.000479165		GO:0007498	GO_MESODERM_DEVELOPMENT	0.000475758		GO:0031279	GO_REGULATION_OF_CYCLASE_ACTIVITY	0.000565188
GO:0007219	GO_NOTCH_SIGNALING_PATHWAY	0.000478778		GO:0031983	GO_VESICLE_LUMEN	0.000472291		GO:0070997	GO_NEURON_DEATH	0.000561184
GO:0007249	GO_I_KAPPAB_KINASE_NF_KAPPAB_SIGNALING	0.000478023		GO:0006040	GO_AMINO_SUGAR_METABOLIC_PROCESS	0.000470566		GO:0019748	GO_SECONDARY_METABOLIC_PROCESS	0.000560034
GO:0008643	GO_CARBOHYDRATE_TRANSPORT	0.000477311		GO:0031214	GO_BIOMINERAL_TISSUE_DEVELOPMENT	0.000466655		GO:0031300	GO_INTRINSIC_COMPONENT_OF_ORGANELLE_MEMBRANE	0.000553844
GO:0016234	GO_INCLUSION_BODY	0.000476887		GO:1904949	GO_ATPASE_COMPLEX	0.000463179		GO:0036477	GO_SOMATODENDRITIC_COMPARTMENT	0.000548802
GO:0007498	GO_MESODERM_DEVELOPMENT	0.000472555		GO:0001101	GO_RESPONSE_TO_ACID_CHEMICAL	0.000462512		GO:0031214	GO_BIOMINERAL_TISSUE_DEVELOPMENT	0.000546004
GO:1904949	GO_ATPASE_COMPLEX	0.000470308		GO:0010469	GO_REGULATION_OF_SIGNALING_RECEPTOR_ACTIVITY	0.000458088		GO:0005798	GO_GOLGI_ASSOCIATED_VESICLE	0.000540739
GO:0015844	GO_MONOAMINE_TRANSPORT	0.000466702		GO:0021675	GO_NERVE_DEVELOPMENT	0.000451899		GO:0098858	GO_ACTIN_BASED_CELL_PROJECTION	0.000538166
GO:0022406	GO_MEMBRANE_DOCKING	0.000465946		GO:0042982	GO_AMYLOID_PRECURSOR_PROTEIN_METABOLIC_PROCESS	0.000451218		GO:0072331	GO_SIGNAL_TRANSDUCTION_BY_P53_CLASS_MEDIATOR	0.000536644
GO:0042303	GO_MOLTING_CYCLE	0.00046463		GO:0090713	GO_IMMUNOLOGICAL_MEMORY_PROCESS	0.00045089		GO:0016874	GO_LIGASE_ACTIVITY	0.000534654
GO:0042982	GO_AMYLOID_PRECURSOR_PROTEIN_METABOLIC_PROCESS	0.000458771		GO:0008144	GO_DRUG_BINDING	0.000449966		GO:1905368	GO_PEPTIDASE_COMPLEX	0.000531794
GO:0072348	GO_SULFUR_COMPOUND_TRANSPORT	0.000451219		GO:0010463	GO_MESENCHYMAL_CELL_PROLIFERATION	0.000441897		GO:0048863	GO_STEM_CELL_DIFFERENTIATION	0.000530149
GO:0010463	GO_MESENCHYMAL_CELL_PROLIFERATION	0.000444095		GO:0006997	GO_NUCLEUS_ORGANIZATION	0.000440057		GO:0032553	GO_RIBONUCLEOTIDE_BINDING	0.000522794
GO:0035270	GO_ENDOCRINE_SYSTEM_DEVELOPMENT	0.000443431		GO:0042303	GO_MOLTING_CYCLE	0.000437857		GO:0032994	GO_PROTEIN_LIPID_COMPLEX	0.000511921
GO:0090559	GO_REGULATION_OF_MEMBRANE_PERMEABILITY	0.000438148		GO:0035637	GO_MULTICELLULAR_ORGANISMAL_SIGNALING	0.000431569		GO:0007033	GO_VACUOLE_ORGANIZATION	0.000499695
GO:0008144	GO_DRUG_BINDING	0.00043452		GO:0072348	GO_SULFUR_COMPOUND_TRANSPORT	0.000429961		GO:1904949	GO_ATPASE_COMPLEX	0.0004957
GO:0006040	GO_AMINO_SUGAR_METABOLIC_PROCESS	0.00043223		GO:0051450	GO_MYOBLAST_PROLIFERATION	0.000429149		GO:0043279	GO_RESPONSE_TO_ALKALOID	0.000494641
GO:0005581	GO_COLLAGEN_TRIMER	0.000430394		GO:0051180	GO_VITAMIN_TRANSPORT	0.000428585		GO:0034367	GO_PROTEIN_CONTAINING_COMPLEX_REMODELING	0.000471889
GO:0031983	GO_VESICLE_LUMEN	0.000428481		GO:0010737	GO_PROTEIN_KINASE_A_SIGNALING	0.000422807		GO:0019787	GO_UBIQUITIN_LIKE_PROTEIN_TRANSFERASE_ACTIVITY	0.000471446
GO:0070265	GO_NECROTIC_CELL_DEATH	0.000427852		GO:0098727	GO_MAINTENANCE_OF_CELL_NUMBER	0.000421875		GO:0006040	GO_AMINO_SUGAR_METABOLIC_PROCESS	0.000470932
GO:0035637	GO_MULTICELLULAR_ORGANISMAL_SIGNALING	0.000425962		GO:0035272	GO_EXOCRINE_SYSTEM_DEVELOPMENT	0.000412403		GO:0035966	GO_RESPONSE_TO_TOPOLOGICALLY_INCORRECT_PROTEIN	0.000468939
GO:0098727	GO_MAINTENANCE_OF_CELL_NUMBER	0.000425603		GO:0010644	GO_CELL_COMMUNICATION_BY_ELECTRICAL_COUPLING	0.000406855		GO:0051668	GO_LOCALIZATION_WITHIN_MEMBRANE	0.000467614
GO:0003712	GO_TRANSCRIPTION_COREGULATOR_ACTIVITY	0.000425076		GO:0006909	GO_PHAGOCYTOSIS	0.000404746		GO:0120114	GO_SM_LIKE_PROTEIN_FAMILY_COMPLEX	0.000456494
GO:0000149	GO_SNARE_BINDING	0.000419381		GO:0005938	GO_CELL_CORTEX	0.000403324		GO:0006997	GO_NUCLEUS_ORGANIZATION	0.000456098
GO:0006984	GO_ER_NUCLEUS_SIGNALING_PATHWAY	0.000418672		GO:0016530	GO_METALLOCHAPERONE_ACTIVITY	0.00040273		GO:0007215	GO_GLUTAMATE_RECEPTOR_SIGNALING_PATHWAY	0.00045118
GO:0048483	GO_AUTONOMIC_NERVOUS_SYSTEM_DEVELOPMENT	0.000416173		GO:0035966	GO_RESPONSE_TO_TOPOLOGICALLY_INCORRECT_PROTEIN	0.000400406		GO:0042440	GO_PIGMENT_METABOLIC_PROCESS	0.000445117
GO:0035966	GO_RESPONSE_TO_TOPOLOGICALLY_INCORRECT_PROTEIN	0.00041385		GO:0007492	GO_ENDODERM_DEVELOPMENT	0.000393814		GO:0030246	GO_CARBOHYDRATE_BINDING	0.000444121
GO:0001067	GO_REGULATORY_REGION_NUCLEIC_ACID_BINDING	0.000413125		GO:0045120	GO_PRONUCLEUS	0.000389225		GO:0016810	GO_HYDROLASE_ACTIVITY_ACTING_ON_CARBON_NITROGEN_BUT_NOT_PEPTIDE_BONDS	0.000433527
GO:0009975	GO_CYCLASE_ACTIVITY	0.000411753		GO:0006991	GO_RESPONSE_TO_STEROL_DEPLETION	0.000381402		GO:0060090	GO_MOLECULAR_ADAPTOR_ACTIVITY	0.00042538
GO:0050886	GO_ENDOCRINE_PROCESS	0.000410028		GO:0048880	GO_SENSORY_SYSTEM_DEVELOPMENT	0.000378425		GO:0035637	GO_MULTICELLULAR_ORGANISMAL_SIGNALING	0.000422229
GO:0006997	GO_NUCLEUS_ORGANIZATION	0.000409957		GO:0007031	GO_PEROXISOME_ORGANIZATION	0.000378287		GO:0033013	GO_TETRAPYRROLE_METABOLIC_PROCESS	0.000419706
GO:0033002	GO_MUSCLE_CELL_PROLIFERATION	0.000403631		GO:0033687	GO_OSTEOBLAST_PROLIFERATION	0.000377537		GO:0003682	GO_CHROMATIN_BINDING	0.000416687
GO:0006022	GO_AMINOGLYCAN_METABOLIC_PROCESS	0.000399549		GO:0008643	GO_CARBOHYDRATE_TRANSPORT	0.000377348		GO:0019955	GO_CYTOKINE_BINDING	0.00041457
GO:0042558	GO_PTERIDINE_CONTAINING_COMPOUND_METABOLIC_PROCESS	0.000395321		GO:0019955	GO_CYTOKINE_BINDING	0.00037549		GO:0007585	GO_RESPIRATORY_GASEOUS_EXCHANGE	0.000413281
GO:0051181	GO_COFACTOR_TRANSPORT	0.00038906		GO:0003712	GO_TRANSCRIPTION_COREGULATOR_ACTIVITY	0.000370959		GO:0007219	GO_NOTCH_SIGNALING_PATHWAY	0.00040988
GO:0051450	GO_MYOBLAST_PROLIFERATION	0.000388276		GO:0018126	GO_PROTEIN_HYDROXYLATION	0.000367269		GO:0015748	GO_ORGANOPHOSPHATE_ESTER_TRANSPORT	0.000409231
GO:0072331	GO_SIGNAL_TRANSDUCTION_BY_P53_CLASS_MEDIATOR	0.000385983		GO:0033238	GO_REGULATION_OF_CELLULAR_AMINE_METABOLIC_PROCESS	0.000361711		GO:0043954	GO_CELLULAR_COMPONENT_MAINTENANCE	0.000408498
GO:0010737	GO_PROTEIN_KINASE_A_SIGNALING	0.000385915		GO:0003823	GO_ANTIGEN_BINDING	0.000361345		GO:0030554	GO_ADENYL_NUCLEOTIDE_BINDING	0.000403472
GO:0048880	GO_SENSORY_SYSTEM_DEVELOPMENT	0.000385092		GO:0042562	GO_HORMONE_BINDING	0.000357084		GO:0042157	GO_LIPOPROTEIN_METABOLIC_PROCESS	0.000401991
GO:0005938	GO_CELL_CORTEX	0.000384185		GO:0072331	GO_SIGNAL_TRANSDUCTION_BY_P53_CLASS_MEDIATOR	0.000357022		GO:0006457	GO_PROTEIN_FOLDING	0.000397072
GO:0035272	GO_EXOCRINE_SYSTEM_DEVELOPMENT	0.000383404		GO:0046332	GO_SMAD_BINDING	0.000356335		GO:1990391	GO_DNA_REPAIR_COMPLEX	0.000394773
GO:0120114	GO_SM_LIKE_PROTEIN_FAMILY_COMPLEX	0.000381634		GO:0042558	GO_PTERIDINE_CONTAINING_COMPOUND_METABOLIC_PROCESS	0.000355056		GO:0019842	GO_VITAMIN_BINDING	0.000394591
GO:0007031	GO_PEROXISOME_ORGANIZATION	0.000380477		GO:0044550	GO_SECONDARY_METABOLITE_BIOSYNTHETIC_PROCESS	0.000353891		GO:0070265	GO_NECROTIC_CELL_DEATH	0.000393948
GO:0090713	GO_IMMUNOLOGICAL_MEMORY_PROCESS	0.00037956		GO:0044297	GO_CELL_BODY	0.000343259		GO:0032993	GO_PROTEIN_DNA_COMPLEX	0.000391019
GO:0019787	GO_UBIQUITIN_LIKE_PROTEIN_TRANSFERASE_ACTIVITY	0.000375702		GO:0040029	GO_REGULATION_OF_GENE_EXPRESSION_EPIGENETIC	0.000342612		GO:1990204	GO_OXIDOREDUCTASE_COMPLEX	0.000388868
GO:0010644	GO_CELL_COMMUNICATION_BY_ELECTRICAL_COUPLING	0.000366175		GO:0042092	GO_TYPE_2_IMMUNE_RESPONSE	0.0003396		GO:0042982	GO_AMYLOID_PRECURSOR_PROTEIN_METABOLIC_PROCESS	0.000375981
GO:0060352	GO_CELL_ADHESION_MOLECULE_PRODUCTION	0.000364495		GO:0070633	GO_TRANSEPITHELIAL_TRANSPORT	0.000338876		GO:0061548	GO_GANGLION_DEVELOPMENT	0.000374421
GO:0044706	GO_MULTI_MULTICELLULAR_ORGANISM_PROCESS	0.000358003		GO:0038034	GO_SIGNAL_TRANSDUCTION_IN_ABSENCE_OF_LIGAND	0.00033865		GO:0006081	GO_CELLULAR_ALDEHYDE_METABOLIC_PROCESS	0.000372237
GO:0007034	GO_VACUOLAR_TRANSPORT	0.00035698		GO:0015926	GO_GLUCOSIDASE_ACTIVITY	0.000336203		GO:0048880	GO_SENSORY_SYSTEM_DEVELOPMENT	0.000368913
GO:0050839	GO_CELL_ADHESION_MOLECULE_BINDING	0.000354091		GO:0090382	GO_PHAGOSOME_MATURATION	0.000335499		GO:0061008	GO_HEPATICOBILIARY_SYSTEM_DEVELOPMENT	0.000360762
GO:0098927	GO_VESICLE_MEDIATED_TRANSPORT_BETWEEN_ENDOSOMAL_COMPARTMENTS	0.000353335		GO:0038061	GO_NIK_NF_KAPPAB_SIGNALING	0.000331613		GO:0031016	GO_PANCREAS_DEVELOPMENT	0.00036061
GO:0003682	GO_CHROMATIN_BINDING	0.000351539		GO:0038024	GO_CARGO_RECEPTOR_ACTIVITY	0.000330107		GO:0044091	GO_MEMBRANE_BIOGENESIS	0.00035912
GO:0060090	GO_MOLECULAR_ADAPTOR_ACTIVITY	0.000350641		GO:0019867	GO_OUTER_MEMBRANE	0.000330091		GO:0031012	GO_EXTRACELLULAR_MATRIX	0.000358144
GO:0003823	GO_ANTIGEN_BINDING	0.000347538		GO:0032182	GO_UBIQUITIN_LIKE_PROTEIN_BINDING	0.000327904		GO:0090559	GO_REGULATION_OF_MEMBRANE_PERMEABILITY	0.000357842
GO:0044297	GO_CELL_BODY	0.000342847		GO:0006801	GO_SUPEROXIDE_METABOLIC_PROCESS	0.000327333		GO:0016234	GO_INCLUSION_BODY	0.000357682
GO:0019955	GO_CYTOKINE_BINDING	0.000342729		GO:0050839	GO_CELL_ADHESION_MOLECULE_BINDING	0.00032699		GO:0098727	GO_MAINTENANCE_OF_CELL_NUMBER	0.000356957
GO:0006909	GO_PHAGOCYTOSIS	0.000342726		GO:0042158	GO_LIPOPROTEIN_BIOSYNTHETIC_PROCESS	0.000326197		GO:0098862	GO_CLUSTER_OF_ACTIN_BASED_CELL_PROJECTIONS	0.000354189
GO:0007492	GO_ENDODERM_DEVELOPMENT	0.000341503		GO:0000407	GO_PHAGOPHORE_ASSEMBLY_SITE	0.000324942		GO:0070469	GO_RESPIRASOME	0.000350828
GO:0035418	GO_PROTEIN_LOCALIZATION_TO_SYNAPSE	0.000340608		GO:0045178	GO_BASAL_PART_OF_CELL	0.000324753		GO:0019902	GO_PHOSPHATASE_BINDING	0.000350581
GO:0045178	GO_BASAL_PART_OF_CELL	0.000335782		GO:0019001	GO_GUANYL_NUCLEOTIDE_BINDING	0.000324361		GO:0070988	GO_DEMETHYLATION	0.000350566
GO:0016530	GO_METALLOCHAPERONE_ACTIVITY	0.000334617		GO:0042383	GO_SARCOLEMMA	0.000322648		GO:0016765	GO_TRANSFERASE_ACTIVITY_TRANSFERRING_ALKYL_OR_ARYL_OTHER_THAN_METHYL_GROUPS	0.000346866
GO:0090077	GO_FOAM_CELL_DIFFERENTIATION	0.000331809		GO:0044706	GO_MULTI_MULTICELLULAR_ORGANISM_PROCESS	0.000319604		GO:1905348	GO_ENDONUCLEASE_COMPLEX	0.000344199
GO:0046332	GO_SMAD_BINDING	0.000330983		GO:0016209	GO_ANTIOXIDANT_ACTIVITY	0.000318924		GO:0010463	GO_MESENCHYMAL_CELL_PROLIFERATION	0.000339606
GO:0016604	GO_NUCLEAR_BODY	0.000326988		GO:0099023	GO_TETHERING_COMPLEX	0.000318325		GO:0016604	GO_NUCLEAR_BODY	0.000339036
GO:0043112	GO_RECEPTOR_METABOLIC_PROCESS	0.000313698		GO:0005539	GO_GLYCOSAMINOGLYCAN_BINDING	0.000317442		GO:0042558	GO_PTERIDINE_CONTAINING_COMPOUND_METABOLIC_PROCESS	0.000333785
GO:0061548	GO_GANGLION_DEVELOPMENT	0.000313134		GO:0007585	GO_RESPIRATORY_GASEOUS_EXCHANGE	0.000309223		GO:0031983	GO_VESICLE_LUMEN	0.000333372
GO:0042562	GO_HORMONE_BINDING	0.000312833		GO:0003682	GO_CHROMATIN_BINDING	0.000304382		GO:0019835	GO_CYTOLYSIS	0.000332808
GO:0031047	GO_GENE_SILENCING_BY_RNA	0.000310899		GO:0048483	GO_AUTONOMIC_NERVOUS_SYSTEM_DEVELOPMENT	0.000301641		GO:0045730	GO_RESPIRATORY_BURST	0.000332099
GO:0005539	GO_GLYCOSAMINOGLYCAN_BINDING	0.000308135		GO:0014075	GO_RESPONSE_TO_AMINE	0.000300423		GO:0003700	GO_DNA_BINDING_TRANSCRIPTION_FACTOR_ACTIVITY	0.000326742
GO:0003700	GO_DNA_BINDING_TRANSCRIPTION_FACTOR_ACTIVITY	0.000307971		GO:0098631	GO_CELL_ADHESION_MEDIATOR_ACTIVITY	0.00029831		GO:0090077	GO_FOAM_CELL_DIFFERENTIATION	0.000322971
GO:0018126	GO_PROTEIN_HYDROXYLATION	0.000307667		GO:0005730	GO_NUCLEOLUS	0.000296301		GO:0046683	GO_RESPONSE_TO_ORGANOPHOSPHORUS	0.000317571
GO:0051180	GO_VITAMIN_TRANSPORT	0.000305661		GO:0000149	GO_SNARE_BINDING	0.000295537		GO:0003712	GO_TRANSCRIPTION_COREGULATOR_ACTIVITY	0.000313422
GO:0098631	GO_CELL_ADHESION_MEDIATOR_ACTIVITY	0.00030545		GO:0060090	GO_MOLECULAR_ADAPTOR_ACTIVITY	0.000294549		GO:0009986	GO_CELL_SURFACE	0.000311538
GO:0099612	GO_PROTEIN_LOCALIZATION_TO_AXON	0.000302726		GO:0031647	GO_REGULATION_OF_PROTEIN_STABILITY	0.000291989		GO:0048017	GO_INOSITOL_LIPID_MEDIATED_SIGNALING	0.000310038
GO:0070633	GO_TRANSEPITHELIAL_TRANSPORT	0.000301874		GO:0019787	GO_UBIQUITIN_LIKE_PROTEIN_TRANSFERASE_ACTIVITY	0.000291518		GO:0060968	GO_REGULATION_OF_GENE_SILENCING	0.000306874
GO:0042440	GO_PIGMENT_METABOLIC_PROCESS	0.000300604		GO:0016604	GO_NUCLEAR_BODY	0.000290359		GO:0035418	GO_PROTEIN_LOCALIZATION_TO_SYNAPSE	0.000303938
GO:0033687	GO_OSTEOBLAST_PROLIFERATION	0.000300538		GO:0010171	GO_BODY_MORPHOGENESIS	0.000287725		GO:0061448	GO_CONNECTIVE_TISSUE_DEVELOPMENT	0.00030101
GO:0038034	GO_SIGNAL_TRANSDUCTION_IN_ABSENCE_OF_LIGAND	0.000299482		GO:0099132	GO_ATP_HYDROLYSIS_COUPLED_CATION_TRANSMEMBRANE_TRANSPORT	0.000286886		GO:0051219	GO_PHOSPHOPROTEIN_BINDING	0.000300492
GO:0036477	GO_SOMATODENDRITIC_COMPARTMENT	0.000299131		GO:0061548	GO_GANGLION_DEVELOPMENT	0.000286807		GO:0005730	GO_NUCLEOLUS	0.000300216
GO:0071825	GO_PROTEIN_LIPID_COMPLEX_SUBUNIT_ORGANIZATION	0.0002984		GO:0061383	GO_TRABECULA_MORPHOGENESIS	0.000284322		GO:0010171	GO_BODY_MORPHOGENESIS	0.000299033
GO:0019867	GO_OUTER_MEMBRANE	0.000297589		GO:0044390	GO_UBIQUITIN_LIKE_PROTEIN_CONJUGATING_ENZYME_BINDING	0.000282837		GO:0007224	GO_SMOOTHENED_SIGNALING_PATHWAY	0.000297813
GO:0042579	GO_MICROBODY	0.000297024		GO:0044183	GO_PROTEIN_FOLDING_CHAPERONE	0.000281634		GO:0042398	GO_CELLULAR_MODIFIED_AMINO_ACID_BIOSYNTHETIC_PROCESS	0.000295789
GO:0010171	GO_BODY_MORPHOGENESIS	0.000296136		GO:0031099	GO_REGENERATION	0.000281258		GO:0031225	GO_ANCHORED_COMPONENT_OF_MEMBRANE	0.000295381
GO:0031647	GO_REGULATION_OF_PROTEIN_STABILITY	0.000295313		GO:0097503	GO_SIALYLATION	0.000280272		GO:0034405	GO_RESPONSE_TO_FLUID_SHEAR_STRESS	0.000290854
GO:0032182	GO_UBIQUITIN_LIKE_PROTEIN_BINDING	0.000292683		GO:0016528	GO_SARCOPLASM	0.000277011		GO:2001057	GO_REACTIVE_NITROGEN_SPECIES_METABOLIC_PROCESS	0.000290403
GO:0038024	GO_CARGO_RECEPTOR_ACTIVITY	0.000289875		GO:0007034	GO_VACUOLAR_TRANSPORT	0.000272662		GO:0046939	GO_NUCLEOTIDE_PHOSPHORYLATION	0.000290377
GO:0051341	GO_REGULATION_OF_OXIDOREDUCTASE_ACTIVITY	0.000288681		GO:0005793	GO_ENDOPLASMIC_RETICULUM_GOLGI_INTERMEDIATE_COMPARTMENT	0.000272349		GO:0035272	GO_EXOCRINE_SYSTEM_DEVELOPMENT	0.000289589
GO:0005730	GO_NUCLEOLUS	0.000287341		GO:0033002	GO_MUSCLE_CELL_PROLIFERATION	0.000271567		GO:0070841	GO_INCLUSION_BODY_ASSEMBLY	0.000288063
GO:0016528	GO_SARCOPLASM	0.000287067		GO:0019755	GO_ONE_CARBON_COMPOUND_TRANSPORT	0.000271371		GO:0099072	GO_REGULATION_OF_POSTSYNAPTIC_MEMBRANE_NEUROTRANSMITTER_RECEPTOR_LEVELS	0.000287874
GO:0038061	GO_NIK_NF_KAPPAB_SIGNALING	0.000286837		GO:0003700	GO_DNA_BINDING_TRANSCRIPTION_FACTOR_ACTIVITY	0.000269209		GO:0051180	GO_VITAMIN_TRANSPORT	0.00028523
GO:0019001	GO_GUANYL_NUCLEOTIDE_BINDING	0.000286671		GO:0009791	GO_POST_EMBRYONIC_DEVELOPMENT	0.000265236		GO:0022406	GO_MEMBRANE_DOCKING	0.000280328
GO:0042383	GO_SARCOLEMMA	0.000285284		GO:0001067	GO_REGULATORY_REGION_NUCLEIC_ACID_BINDING	0.000261637		GO:0007249	GO_I_KAPPAB_KINASE_NF_KAPPAB_SIGNALING	0.000280223
GO:0031016	GO_PANCREAS_DEVELOPMENT	0.000285064		GO:0099516	GO_ION_ANTIPORTER_ACTIVITY	0.000261403		GO:0035590	GO_PURINERGIC_NUCLEOTIDE_RECEPTOR_SIGNALING_PATHWAY	0.000276224
GO:0048017	GO_INOSITOL_LIPID_MEDIATED_SIGNALING	0.00028101		GO:0046939	GO_NUCLEOTIDE_PHOSPHORYLATION	0.000257712		GO:0005539	GO_GLYCOSAMINOGLYCAN_BINDING	0.000274103
GO:0044390	GO_UBIQUITIN_LIKE_PROTEIN_CONJUGATING_ENZYME_BINDING	0.000280587		GO:0070528	GO_PROTEIN_KINASE_C_SIGNALING	0.000256789		GO:0016782	GO_TRANSFERASE_ACTIVITY_TRANSFERRING_SULFUR_CONTAINING_GROUPS	0.000272175
GO:0006081	GO_CELLULAR_ALDEHYDE_METABOLIC_PROCESS	0.000277079		GO:0090077	GO_FOAM_CELL_DIFFERENTIATION	0.000254933		GO:0042562	GO_HORMONE_BINDING	0.000271611
GO:0016209	GO_ANTIOXIDANT_ACTIVITY	0.000276119		GO:0098876	GO_VESICLE_MEDIATED_TRANSPORT_TO_THE_PLASMA_MEMBRANE	0.000252448		GO:0007422	GO_PERIPHERAL_NERVOUS_SYSTEM_DEVELOPMENT	0.000270013
GO:0007585	GO_RESPIRATORY_GASEOUS_EXCHANGE	0.000272061		GO:0060004	GO_REFLEX	0.000248342		GO:0032964	GO_COLLAGEN_BIOSYNTHETIC_PROCESS	0.00026933
GO:0072337	GO_MODIFIED_AMINO_ACID_TRANSPORT	0.000270039		GO:0042044	GO_FLUID_TRANSPORT	0.000247704		GO:0051181	GO_COFACTOR_TRANSPORT	0.000267502
GO:0042158	GO_LIPOPROTEIN_BIOSYNTHETIC_PROCESS	0.000268518		GO:0072337	GO_MODIFIED_AMINO_ACID_TRANSPORT	0.000245794		GO:0007492	GO_ENDODERM_DEVELOPMENT	0.000265707
GO:0006991	GO_RESPONSE_TO_STEROL_DEPLETION	0.000267621		GO:0042393	GO_HISTONE_BINDING	0.000244014		GO:0071985	GO_MULTIVESICULAR_BODY_SORTING_PATHWAY	0.000265538
GO:0099023	GO_TETHERING_COMPLEX	0.000266198		GO:0042908	GO_XENOBIOTIC_TRANSPORT	0.000243662		GO:0046332	GO_SMAD_BINDING	0.000265099
GO:0034367	GO_PROTEIN_CONTAINING_COMPLEX_REMODELING	0.000263808		GO:0048770	GO_PIGMENT_GRANULE	0.000240342		GO:0042579	GO_MICROBODY	0.000263996
GO:0070469	GO_RESPIRASOME	0.000262631		GO:0006857	GO_OLIGOPEPTIDE_TRANSPORT	0.000239297		GO:0035329	GO_HIPPO_SIGNALING	0.000253481
GO:0007215	GO_GLUTAMATE_RECEPTOR_SIGNALING_PATHWAY	0.0002614		GO:0031018	GO_ENDOCRINE_PANCREAS_DEVELOPMENT	0.000239163		GO:0031929	GO_TOR_SIGNALING	0.000251714
GO:0046939	GO_NUCLEOTIDE_PHOSPHORYLATION	0.000261234		GO:0035418	GO_PROTEIN_LOCALIZATION_TO_SYNAPSE	0.000233203		GO:0031420	GO_ALKALI_METAL_ION_BINDING	0.00025074
GO:0046683	GO_RESPONSE_TO_ORGANOPHOSPHORUS	0.000261019		GO:0019902	GO_PHOSPHATASE_BINDING	0.000232128		GO:0051540	GO_METAL_CLUSTER_BINDING	0.000250082
GO:0061383	GO_TRABECULA_MORPHOGENESIS	0.000258629		GO:0098927	GO_VESICLE_MEDIATED_TRANSPORT_BETWEEN_ENDOSOMAL_COMPARTMENTS	0.000232034		GO:0042383	GO_SARCOLEMMA	0.000248643
GO:0019755	GO_ONE_CARBON_COMPOUND_TRANSPORT	0.000251869		GO:0015851	GO_NUCLEOBASE_TRANSPORT	0.000230655		GO:0019867	GO_OUTER_MEMBRANE	0.000248566
GO:1990204	GO_OXIDOREDUCTASE_COMPLEX	0.00025173		GO:1990204	GO_OXIDOREDUCTASE_COMPLEX	0.000230276		GO:0098927	GO_VESICLE_MEDIATED_TRANSPORT_BETWEEN_ENDOSOMAL_COMPARTMENTS	0.000247804
GO:0046983	GO_PROTEIN_DIMERIZATION_ACTIVITY	0.000250027		GO:0046683	GO_RESPONSE_TO_ORGANOPHOSPHORUS	0.000228857		GO:0060537	GO_MUSCLE_TISSUE_DEVELOPMENT	0.000245514
GO:0070528	GO_PROTEIN_KINASE_C_SIGNALING	0.000249019		GO:0042430	GO_INDOLE_CONTAINING_COMPOUND_METABOLIC_PROCESS	0.000226797		GO:0051450	GO_MYOBLAST_PROLIFERATION	0.000242524
GO:0042044	GO_FLUID_TRANSPORT	0.000245121		GO:0038065	GO_COLLAGEN_ACTIVATED_SIGNALING_PATHWAY	0.000226083		GO:0070069	GO_CYTOCHROME_COMPLEX	0.000241937
GO:0000407	GO_PHAGOPHORE_ASSEMBLY_SITE	0.000242587		GO:0097329	GO_RESPONSE_TO_ANTIMETABOLITE	0.000225882		GO:0000217	GO_DNA_SECONDARY_STRUCTURE_BINDING	0.000241325
GO:0060968	GO_REGULATION_OF_GENE_SILENCING	0.000235586		GO:0030551	GO_CYCLIC_NUCLEOTIDE_BINDING	0.000223362		GO:0031647	GO_REGULATION_OF_PROTEIN_STABILITY	0.000239941
GO:0048770	GO_PIGMENT_GRANULE	0.00023312		GO:0043455	GO_REGULATION_OF_SECONDARY_METABOLIC_PROCESS	0.000222634		GO:0000118	GO_HISTONE_DEACETYLASE_COMPLEX	0.00023808
GO:0005793	GO_ENDOPLASMIC_RETICULUM_GOLGI_INTERMEDIATE_COMPARTMENT	0.000232981		GO:0046983	GO_PROTEIN_DIMERIZATION_ACTIVITY	0.000221664		GO:0016528	GO_SARCOPLASM	0.000236229
GO:0042908	GO_XENOBIOTIC_TRANSPORT	0.00023271		GO:0051341	GO_REGULATION_OF_OXIDOREDUCTASE_ACTIVITY	0.000218083		GO:0003823	GO_ANTIGEN_BINDING	0.000235997
GO:0060004	GO_REFLEX	0.00023184		GO:0097386	GO_GLIAL_CELL_PROJECTION	0.000214335		GO:0046983	GO_PROTEIN_DIMERIZATION_ACTIVITY	0.000234913
GO:0007224	GO_SMOOTHENED_SIGNALING_PATHWAY	0.000230851		GO:0016592	GO_MEDIATOR_COMPLEX	0.000211153		GO:0060021	GO_ROOF_OF_MOUTH_DEVELOPMENT	0.000233865
GO:0042393	GO_HISTONE_BINDING	0.000228067		GO:0007215	GO_GLUTAMATE_RECEPTOR_SIGNALING_PATHWAY	0.000208633		GO:0048144	GO_FIBROBLAST_PROLIFERATION	0.000233286
GO:0014075	GO_RESPONSE_TO_AMINE	0.000227857		GO:0036477	GO_SOMATODENDRITIC_COMPARTMENT	0.000208028		GO:0030431	GO_SLEEP	0.000232221
GO:0099132	GO_ATP_HYDROLYSIS_COUPLED_CATION_TRANSMEMBRANE_TRANSPORT	0.000226039		GO:0045569	GO_TRAIL_BINDING	0.000206644		GO:0042044	GO_FLUID_TRANSPORT	0.000231166
GO:0044183	GO_PROTEIN_FOLDING_CHAPERONE	0.0002234		GO:0031593	GO_POLYUBIQUITIN_MODIFICATION_DEPENDENT_PROTEIN_BINDING	0.000203062		GO:0009975	GO_CYCLASE_ACTIVITY	0.000229196
GO:0030431	GO_SLEEP	0.000222165		GO:0031047	GO_GENE_SILENCING_BY_RNA	0.000200544		GO:0051018	GO_PROTEIN_KINASE_A_BINDING	0.000227498
GO:0030551	GO_CYCLIC_NUCLEOTIDE_BINDING	0.000216957		GO:0043112	GO_RECEPTOR_METABOLIC_PROCESS	0.000199334		GO:0002020	GO_PROTEASE_BINDING	0.000226831
GO:0097503	GO_SIALYLATION	0.000216201		GO:0031094	GO_PLATELET_DENSE_TUBULAR_NETWORK	0.000199162		GO:0033555	GO_MULTICELLULAR_ORGANISMAL_RESPONSE_TO_STRESS	0.000225818
GO:0090382	GO_PHAGOSOME_MATURATION	0.000216055		GO:0050879	GO_MULTICELLULAR_ORGANISMAL_MOVEMENT	0.000198469		GO:0007031	GO_PEROXISOME_ORGANIZATION	0.000222777
GO:0034405	GO_RESPONSE_TO_FLUID_SHEAR_STRESS	0.000214745		GO:0007224	GO_SMOOTHENED_SIGNALING_PATHWAY	0.000197777		GO:0031519	GO_PCG_PROTEIN_COMPLEX	0.000220595
GO:0009791	GO_POST_EMBRYONIC_DEVELOPMENT	0.000214097		GO:0034367	GO_PROTEIN_CONTAINING_COMPLEX_REMODELING	0.000196862		GO:0030551	GO_CYCLIC_NUCLEOTIDE_BINDING	0.000218809
GO:0033555	GO_MULTICELLULAR_ORGANISMAL_RESPONSE_TO_STRESS	0.000214042		GO:0097164	GO_AMMONIUM_ION_METABOLIC_PROCESS	0.000192916		GO:0043178	GO_ALCOHOL_BINDING	0.000218345
GO:0048144	GO_FIBROBLAST_PROLIFERATION	0.000213016		GO:0031386	GO_PROTEIN_TAG	0.000187162		GO:0098876	GO_VESICLE_MEDIATED_TRANSPORT_TO_THE_PLASMA_MEMBRANE	0.000218179
GO:0070841	GO_INCLUSION_BODY_ASSEMBLY	0.00021175		GO:0071985	GO_MULTIVESICULAR_BODY_SORTING_PATHWAY	0.00018705		GO:0016209	GO_ANTIOXIDANT_ACTIVITY	0.000218091
GO:0019835	GO_CYTOLYSIS	0.000210563		GO:0000287	GO_MAGNESIUM_ION_BINDING	0.000185321		GO:0050839	GO_CELL_ADHESION_MOLECULE_BINDING	0.000217918
GO:0072528	GO_PYRIMIDINE_CONTAINING_COMPOUND_BIOSYNTHETIC_PROCESS	0.000210429		GO:0051787	GO_MISFOLDED_PROTEIN_BINDING	0.000184659		GO:0045103	GO_INTERMEDIATE_FILAMENT_BASED_PROCESS	0.000217253
GO:0019902	GO_PHOSPHATASE_BINDING	0.000208557		GO:0042895	GO_ANTIBIOTIC_TRANSMEMBRANE_TRANSPORTER_ACTIVITY	0.000183471		GO:0044297	GO_CELL_BODY	0.000216493
GO:1905348	GO_ENDONUCLEASE_COMPLEX	0.000207758		GO:0045177	GO_APICAL_PART_OF_CELL	0.00018307		GO:0010737	GO_PROTEIN_KINASE_A_SIGNALING	0.000211224
GO:0031929	GO_TOR_SIGNALING	0.000205194		GO:0097223	GO_SPERM_PART	0.000182792		GO:0045178	GO_BASAL_PART_OF_CELL	0.000210772
GO:0031279	GO_REGULATION_OF_CYCLASE_ACTIVITY	0.000200209		GO:0071825	GO_PROTEIN_LIPID_COMPLEX_SUBUNIT_ORGANIZATION	0.000180254		GO:0090382	GO_PHAGOSOME_MATURATION	0.000209829
GO:0031593	GO_POLYUBIQUITIN_MODIFICATION_DEPENDENT_PROTEIN_BINDING	0.000198447		GO:0097136	GO_BCL_2_FAMILY_PROTEIN_COMPLEX	0.00017995		GO:0006984	GO_ER_NUCLEUS_SIGNALING_PATHWAY	0.000209383
GO:0055123	GO_DIGESTIVE_SYSTEM_DEVELOPMENT	0.000198002		GO:0008179	GO_ADENYLATE_CYCLASE_BINDING	0.000179308		GO:0072348	GO_SULFUR_COMPOUND_TRANSPORT	0.000206276
GO:0070063	GO_RNA_POLYMERASE_BINDING	0.000195083		GO:0044213	GO_INTRONIC_TRANSCRIPTION_REGULATORY_REGION_DNA_BINDING	0.000179062		GO:0003697	GO_SINGLE_STRANDED_DNA_BINDING	0.000205159
GO:0042802	GO_IDENTICAL_PROTEIN_BINDING	0.000193833		GO:0042802	GO_IDENTICAL_PROTEIN_BINDING	0.000178568		GO:0032182	GO_UBIQUITIN_LIKE_PROTEIN_BINDING	0.000204617
GO:0038065	GO_COLLAGEN_ACTIVATED_SIGNALING_PATHWAY	0.000193549		GO:0045503	GO_DYNEIN_LIGHT_CHAIN_BINDING	0.000177937		GO:0048532	GO_ANATOMICAL_STRUCTURE_ARRANGEMENT	0.000204209
GO:0061448	GO_CONNECTIVE_TISSUE_DEVELOPMENT	0.000190555		GO:0044431	GO_GOLGI_APPARATUS_PART	0.000173253		GO:0019213	GO_DEACETYLASE_ACTIVITY	0.000203069
GO:0071985	GO_MULTIVESICULAR_BODY_SORTING_PATHWAY	0.0001891		GO:0042623	GO_ATPASE_ACTIVITY_COUPLED	0.000171459		GO:0070528	GO_PROTEIN_KINASE_C_SIGNALING	0.000200694
GO:0045177	GO_APICAL_PART_OF_CELL	0.000181536		GO:0070063	GO_RNA_POLYMERASE_BINDING	0.000169243		GO:0070063	GO_RNA_POLYMERASE_BINDING	0.000199497
GO:0051219	GO_PHOSPHOPROTEIN_BINDING	0.000178421		GO:0030431	GO_SLEEP	0.000167141		GO:0043491	GO_PROTEIN_KINASE_B_SIGNALING	0.000198978
GO:0071514	GO_GENETIC_IMPRINTING	0.000175126		GO:0016251	GO_RNA_POLYMERASE_II_GENERAL_TRANSCRIPTION_INITIATION_FACTOR_ACTIVITY	0.000166999		GO:0018126	GO_PROTEIN_HYDROXYLATION	0.000196984
GO:0061008	GO_HEPATICOBILIARY_SYSTEM_DEVELOPMENT	0.000174617		GO:0046906	GO_TETRAPYRROLE_BINDING	0.00016592		GO:0042165	GO_NEUROTRANSMITTER_BINDING	0.000196769
GO:0072524	GO_PYRIDINE_CONTAINING_COMPOUND_METABOLIC_PROCESS	0.000171254		GO:1905348	GO_ENDONUCLEASE_COMPLEX	0.000164324		GO:0008023	GO_TRANSCRIPTION_ELONGATION_FACTOR_COMPLEX	0.000194909
GO:0050879	GO_MULTICELLULAR_ORGANISMAL_MOVEMENT	0.000166563		GO:0048144	GO_FIBROBLAST_PROLIFERATION	0.000163971		GO:0110096	GO_CELLULAR_RESPONSE_TO_ALDEHYDE	0.000194846
GO:0051787	GO_MISFOLDED_PROTEIN_BINDING	0.00016619		GO:0061448	GO_CONNECTIVE_TISSUE_DEVELOPMENT	0.000163466		GO:0072524	GO_PYRIDINE_CONTAINING_COMPOUND_METABOLIC_PROCESS	0.000191916
GO:0031128	GO_DEVELOPMENTAL_INDUCTION	0.000165978		GO:0070064	GO_PROLINE_RICH_REGION_BINDING	0.00016335		GO:0038034	GO_SIGNAL_TRANSDUCTION_IN_ABSENCE_OF_LIGAND	0.000188924
GO:0097164	GO_AMMONIUM_ION_METABOLIC_PROCESS	0.00016313		GO:0051117	GO_ATPASE_BINDING	0.000160242		GO:0030427	GO_SITE_OF_POLARIZED_GROWTH	0.000187895
GO:0031386	GO_PROTEIN_TAG	0.000162086		GO:0034405	GO_RESPONSE_TO_FLUID_SHEAR_STRESS	0.000159941		GO:0043687	GO_POST_TRANSLATIONAL_PROTEIN_MODIFICATION	0.000185688
GO:0030496	GO_MIDBODY	0.000161914		GO:0004012	GO_PHOSPHOLIPID_TRANSLOCATING_ATPASE_ACTIVITY	0.000159631		GO:0098631	GO_CELL_ADHESION_MEDIATOR_ACTIVITY	0.000184613
GO:0046685	GO_RESPONSE_TO_ARSENIC_CONTAINING_SUBSTANCE	0.000160553		GO:0045294	GO_ALPHA_CATENIN_BINDING	0.000158893		GO:0019239	GO_DEAMINASE_ACTIVITY	0.000183678
GO:0016765	GO_TRANSFERASE_ACTIVITY_TRANSFERRING_ALKYL_OR_ARYL_OTHER_THAN_METHYL_GROUPS	0.000160374		GO:0044440	GO_ENDOSOMAL_PART	0.000157601		GO:0042393	GO_HISTONE_BINDING	0.000180947
GO:0044764	GO_MULTI_ORGANISM_CELLULAR_PROCESS	0.000157691		GO:0006576	GO_CELLULAR_BIOGENIC_AMINE_METABOLIC_PROCESS	0.000157585		GO:0045239	GO_TRICARBOXYLIC_ACID_CYCLE_ENZYME_COMPLEX	0.000179707
GO:0044213	GO_INTRONIC_TRANSCRIPTION_REGULATORY_REGION_DNA_BINDING	0.000157361		GO:0008287	GO_PROTEIN_SERINE_THREONINE_PHOSPHATASE_COMPLEX	0.000157406		GO:0019001	GO_GUANYL_NUCLEOTIDE_BINDING	0.000178912
GO:0006857	GO_OLIGOPEPTIDE_TRANSPORT	0.000156168		GO:0043627	GO_RESPONSE_TO_ESTROGEN	0.000157113		GO:0000149	GO_SNARE_BINDING	0.000178817
GO:0097329	GO_RESPONSE_TO_ANTIMETABOLITE	0.000155335		GO:0051959	GO_DYNEIN_LIGHT_INTERMEDIATE_CHAIN_BINDING	0.000157109		GO:0001098	GO_BASAL_TRANSCRIPTION_MACHINERY_BINDING	0.000177862
GO:0044440	GO_ENDOSOMAL_PART	0.00015474		GO:0031128	GO_DEVELOPMENTAL_INDUCTION	0.000154367		GO:0033687	GO_OSTEOBLAST_PROLIFERATION	0.0001738
GO:0051018	GO_PROTEIN_KINASE_A_BINDING	0.000153834		GO:0005516	GO_CALMODULIN_BINDING	0.000153355		GO:0006739	GO_NADP_METABOLIC_PROCESS	0.000172839
GO:0097223	GO_SPERM_PART	0.00015383		GO:0051087	GO_CHAPERONE_BINDING	0.000152931		GO:0008287	GO_PROTEIN_SERINE_THREONINE_PHOSPHATASE_COMPLEX	0.000172334
GO:0034399	GO_NUCLEAR_PERIPHERY	0.000153026		GO:0046685	GO_RESPONSE_TO_ARSENIC_CONTAINING_SUBSTANCE	0.000151349		GO:0099023	GO_TETHERING_COMPLEX	0.000171701
GO:0000287	GO_MAGNESIUM_ION_BINDING	0.000152813		GO:0044452	GO_NUCLEOLAR_PART	0.000151232		GO:0034399	GO_NUCLEAR_PERIPHERY	0.000169223
GO:0042623	GO_ATPASE_ACTIVITY_COUPLED	0.000152498		GO:0005509	GO_CALCIUM_ION_BINDING	0.000150794		GO:0072376	GO_PROTEIN_ACTIVATION_CASCADE	0.000166706
GO:0097136	GO_BCL_2_FAMILY_PROTEIN_COMPLEX	0.000151251		GO:0071514	GO_GENETIC_IMPRINTING	0.000150717		GO:0010644	GO_CELL_COMMUNICATION_BY_ELECTRICAL_COUPLING	0.000166664
GO:0046906	GO_TETRAPYRROLE_BINDING	0.000151047		GO:0042891	GO_ANTIBIOTIC_TRANSPORT	0.000150496		GO:0005581	GO_COLLAGEN_TRIMER	0.000166584
GO:0045503	GO_DYNEIN_LIGHT_CHAIN_BINDING	0.000148098		GO:0015238	GO_DRUG_TRANSMEMBRANE_TRANSPORTER_ACTIVITY	0.000148135		GO:0097617	GO_ANNEALING_ACTIVITY	0.00016604
GO:0005913	GO_CELL_CELL_ADHERENS_JUNCTION	0.000146553		GO:0043393	GO_REGULATION_OF_PROTEIN_BINDING	0.000147192		GO:0007588	GO_EXCRETION	0.000165884
GO:0044431	GO_GOLGI_APPARATUS_PART	0.000146309		GO:0051082	GO_UNFOLDED_PROTEIN_BINDING	0.000145883		GO:0019755	GO_ONE_CARBON_COMPOUND_TRANSPORT	0.00016495
GO:0016782	GO_TRANSFERASE_ACTIVITY_TRANSFERRING_SULFUR_CONTAINING_GROUPS	0.000146087		GO:0005913	GO_CELL_CELL_ADHERENS_JUNCTION	0.000144761		GO:0007398	GO_ECTODERM_DEVELOPMENT	0.000164835
GO:0042430	GO_INDOLE_CONTAINING_COMPOUND_METABOLIC_PROCESS	0.00014479		GO:0043394	GO_PROTEOGLYCAN_BINDING	0.000144328		GO:0043394	GO_PROTEOGLYCAN_BINDING	0.000162098
GO:0031094	GO_PLATELET_DENSE_TUBULAR_NETWORK	0.000144409		GO:0022406	GO_MEMBRANE_DOCKING	0.000143784		GO:0038201	GO_TOR_COMPLEX	0.00016145
GO:0015321	GO_SODIUM_DEPENDENT_PHOSPHATE_TRANSMEMBRANE_TRANSPORTER_ACTIVITY	0.000142924		GO:0051219	GO_PHOSPHOPROTEIN_BINDING	0.000143227		GO:0051340	GO_REGULATION_OF_LIGASE_ACTIVITY	0.000161161
GO:0016592	GO_MEDIATOR_COMPLEX	0.000142094		GO:0048265	GO_RESPONSE_TO_PAIN	0.000142658		GO:0101031	GO_CHAPERONE_COMPLEX	0.000158707
GO:0051117	GO_ATPASE_BINDING	0.000141944		GO:0044441	GO_CILIARY_PART	0.000141617		GO:0023035	GO_CD40_SIGNALING_PATHWAY	0.000158482
GO:0008179	GO_ADENYLATE_CYCLASE_BINDING	0.000140702		GO:0042537	GO_BENZENE_CONTAINING_COMPOUND_METABOLIC_PROCESS	0.000138378		GO:0015669	GO_GAS_TRANSPORT	0.000158279
GO:0051959	GO_DYNEIN_LIGHT_INTERMEDIATE_CHAIN_BINDING	0.00014042		GO:0002162	GO_DYSTROGLYCAN_BINDING	0.000138347		GO:0023058	GO_ADAPTATION_OF_SIGNALING_PATHWAY	0.000157876
GO:0043394	GO_PROTEOGLYCAN_BINDING	0.000140294		GO:0044437	GO_VACUOLAR_PART	0.000138309		GO:0031128	GO_DEVELOPMENTAL_INDUCTION	0.000157745
GO:0051087	GO_CHAPERONE_BINDING	0.000138641		GO:0014065	GO_PHOSPHATIDYLINOSITOL_3_KINASE_SIGNALING	0.000138005		GO:0061383	GO_TRABECULA_MORPHOGENESIS	0.000155544
GO:0004012	GO_PHOSPHOLIPID_TRANSLOCATING_ATPASE_ACTIVITY	0.000138013		GO:0070341	GO_FAT_CELL_PROLIFERATION	0.00013656		GO:0038024	GO_CARGO_RECEPTOR_ACTIVITY	0.00015506
GO:0044452	GO_NUCLEOLAR_PART	0.000137739		GO:0036442	GO_PROTON_EXPORTING_ATPASE_ACTIVITY	0.000136226		GO:0007229	GO_INTEGRIN_MEDIATED_SIGNALING_PATHWAY	0.000154253
GO:0032153	GO_CELL_DIVISION_SITE	0.000136368		GO:0001965	GO_G_PROTEIN_ALPHA_SUBUNIT_BINDING	0.000134161		GO:0097386	GO_GLIAL_CELL_PROJECTION	0.000153898
GO:0070064	GO_PROLINE_RICH_REGION_BINDING	0.000136272		GO:0045056	GO_TRANSCYTOSIS	0.000133459		GO:0099522	GO_REGION_OF_CYTOSOL	0.000153094
GO:0016251	GO_RNA_POLYMERASE_II_GENERAL_TRANSCRIPTION_INITIATION_FACTOR_ACTIVITY	0.000135094		GO:0019814	GO_IMMUNOGLOBULIN_COMPLEX	0.000132571		GO:0071514	GO_GENETIC_IMPRINTING	0.000152845
GO:0044441	GO_CILIARY_PART	0.000134835		GO:0097242	GO_AMYLOID_BETA_CLEARANCE	0.000131916		GO:0060004	GO_REFLEX	0.000151951
GO:0060021	GO_ROOF_OF_MOUTH_DEVELOPMENT	0.000134356		GO:0046185	GO_ALDEHYDE_CATABOLIC_PROCESS	0.000131378		GO:0046685	GO_RESPONSE_TO_ARSENIC_CONTAINING_SUBSTANCE	0.000151771
GO:0007398	GO_ECTODERM_DEVELOPMENT	0.00013369		GO:0034399	GO_NUCLEAR_PERIPHERY	0.000131005		GO:0007220	GO_NOTCH_RECEPTOR_PROCESSING	0.000151391
GO:0005509	GO_CALCIUM_ION_BINDING	0.000133437		GO:0017147	GO_WNT_PROTEIN_BINDING	0.000130995		GO:0031593	GO_POLYUBIQUITIN_MODIFICATION_DEPENDENT_PROTEIN_BINDING	0.000151242
GO:0048532	GO_ANATOMICAL_STRUCTURE_ARRANGEMENT	0.000132507		GO:0035035	GO_HISTONE_ACETYLTRANSFERASE_BINDING	0.000129951		GO:0032153	GO_CELL_DIVISION_SITE	0.000150705
GO:0000118	GO_HISTONE_DEACETYLASE_COMPLEX	0.000132416		GO:0048471	GO_PERINUCLEAR_REGION_OF_CYTOPLASM	0.000129158		GO:0017014	GO_PROTEIN_NITROSYLATION	0.000148947
GO:0045294	GO_ALPHA_CATENIN_BINDING	0.000132263		GO:0051018	GO_PROTEIN_KINASE_A_BINDING	0.000129141		GO:0042802	GO_IDENTICAL_PROTEIN_BINDING	0.000148842
GO:0042537	GO_BENZENE_CONTAINING_COMPOUND_METABOLIC_PROCESS	0.000132085		GO:0007588	GO_EXCRETION	0.000128938		GO:0044764	GO_MULTI_ORGANISM_CELLULAR_PROCESS	0.000148584
GO:0051540	GO_METAL_CLUSTER_BINDING	0.000132007		GO:0052192	GO_MOVEMENT_IN_ENVIRONMENT_OF_OTHER_ORGANISM_INVOLVED_IN_SYMBIOTIC_INTERACTION	0.000128382		GO:0001846	GO_OPSONIN_BINDING	0.000147883
GO:0045111	GO_INTERMEDIATE_FILAMENT_CYTOSKELETON	0.000130279		GO:0016765	GO_TRANSFERASE_ACTIVITY_TRANSFERRING_ALKYL_OR_ARYL_OTHER_THAN_METHYL_GROUPS	0.00012793		GO:0048471	GO_PERINUCLEAR_REGION_OF_CYTOPLASM	0.000147279
GO:0044437	GO_VACUOLAR_PART	0.000129745		GO:0045111	GO_INTERMEDIATE_FILAMENT_CYTOSKELETON	0.000127837		GO:0016530	GO_METALLOCHAPERONE_ACTIVITY	0.000146283
GO:0052192	GO_MOVEMENT_IN_ENVIRONMENT_OF_OTHER_ORGANISM_INVOLVED_IN_SYMBIOTIC_INTERACTION	0.000128998		GO:0045176	GO_APICAL_PROTEIN_LOCALIZATION	0.000127538		GO:0031369	GO_TRANSLATION_INITIATION_FACTOR_BINDING	0.000144791
GO:0005516	GO_CALMODULIN_BINDING	0.000128971		GO:0045342	GO_MHC_CLASS_II_BIOSYNTHETIC_PROCESS	0.000127362		GO:0032451	GO_DEMETHYLASE_ACTIVITY	0.000144681
GO:0043627	GO_RESPONSE_TO_ESTROGEN	0.000128768		GO:0042555	GO_MCM_COMPLEX	0.000126704		GO:0014823	GO_RESPONSE_TO_ACTIVITY	0.000144255
GO:0007422	GO_PERIPHERAL_NERVOUS_SYSTEM_DEVELOPMENT	0.000128248		GO:0090662	GO_ATP_HYDROLYSIS_COUPLED_TRANSMEMBRANE_TRANSPORT	0.000125203		GO:0014075	GO_RESPONSE_TO_AMINE	0.000144084
GO:0048471	GO_PERINUCLEAR_REGION_OF_CYTOPLASM	0.000127521		GO:0055123	GO_DIGESTIVE_SYSTEM_DEVELOPMENT	0.000124534		GO:0090713	GO_IMMUNOLOGICAL_MEMORY_PROCESS	0.000143327
GO:0045056	GO_TRANSCYTOSIS	0.000126545		GO:0071889	GO_14_3_3_PROTEIN_BINDING	0.0001231		GO:0038061	GO_NIK_NF_KAPPAB_SIGNALING	0.00013986
GO:0051082	GO_UNFOLDED_PROTEIN_BINDING	0.0001255		GO:0009295	GO_NUCLEOID	0.000122546		GO:0046906	GO_TETRAPYRROLE_BINDING	0.000139328
GO:0072562	GO_BLOOD_MICROPARTICLE	0.000125219		GO:0044432	GO_ENDOPLASMIC_RETICULUM_PART	0.000121251		GO:0043627	GO_RESPONSE_TO_ESTROGEN	0.000139047
GO:0036442	GO_PROTON_EXPORTING_ATPASE_ACTIVITY	0.000123103		GO:0031279	GO_REGULATION_OF_CYCLASE_ACTIVITY	0.000121098		GO:0070633	GO_TRANSEPITHELIAL_TRANSPORT	0.000138282
GO:0045569	GO_TRAIL_BINDING	0.00012281		GO:0031254	GO_CELL_TRAILING_EDGE	0.000120756		GO:0045342	GO_MHC_CLASS_II_BIOSYNTHETIC_PROCESS	0.000138074
GO:0060537	GO_MUSCLE_TISSUE_DEVELOPMENT	0.000122285		GO:0016328	GO_LATERAL_PLASMA_MEMBRANE	0.000120547		GO:1990845	GO_ADAPTIVE_THERMOGENESIS	0.000137562
GO:0016328	GO_LATERAL_PLASMA_MEMBRANE	0.000122248		GO:0036342	GO_POST_ANAL_TAIL_MORPHOGENESIS	0.000120093		GO:0001848	GO_COMPLEMENT_BINDING	0.000135817
GO:0097386	GO_GLIAL_CELL_PROJECTION	0.000121556		GO:0072562	GO_BLOOD_MICROPARTICLE	0.000119928		GO:0035459	GO_VESICLE_CARGO_LOADING	0.000134153
GO:0019842	GO_VITAMIN_BINDING	0.000120906		GO:0098636	GO_PROTEIN_COMPLEX_INVOLVED_IN_CELL_ADHESION	0.000118256		GO:0006471	GO_PROTEIN_ADP_RIBOSYLATION	0.000133222
GO:0045171	GO_INTERCELLULAR_BRIDGE	0.000120675		GO:0017171	GO_SERINE_HYDROLASE_ACTIVITY	0.000117463		GO:0048308	GO_ORGANELLE_INHERITANCE	0.000132679
GO:0099516	GO_ION_ANTIPORTER_ACTIVITY	0.000119354		GO:0009820	GO_ALKALOID_METABOLIC_PROCESS	0.000115363		GO:0097354	GO_PRENYLATION	0.000132092
GO:0044450	GO_MICROTUBULE_ORGANIZING_CENTER_PART	0.000119185		GO:0051409	GO_RESPONSE_TO_NITROSATIVE_STRESS	0.000114777		GO:0043073	GO_GERM_CELL_NUCLEUS	0.000131007
GO:0001965	GO_G_PROTEIN_ALPHA_SUBUNIT_BINDING	0.000117696		GO:0014850	GO_RESPONSE_TO_MUSCLE_ACTIVITY	0.000113404		GO:0030276	GO_CLATHRIN_BINDING	0.000129808
GO:0036342	GO_POST_ANAL_TAIL_MORPHOGENESIS	0.000116517		GO:0019835	GO_CYTOLYSIS	0.000112005		GO:0071437	GO_INVADOPODIUM	0.00012943
GO:0002162	GO_DYSTROGLYCAN_BINDING	0.000116465		GO:0007398	GO_ECTODERM_DEVELOPMENT	0.000110027		GO:0014854	GO_RESPONSE_TO_INACTIVITY	0.000128835
GO:0044215	GO_OTHER_ORGANISM	0.00011583		GO:0007190	GO_ACTIVATION_OF_ADENYLATE_CYCLASE_ACTIVITY	0.000109941		GO:0061842	GO_MICROTUBULE_ORGANIZING_CENTER_LOCALIZATION	0.000128059
GO:0017147	GO_WNT_PROTEIN_BINDING	0.000115516		GO:0044455	GO_MITOCHONDRIAL_MEMBRANE_PART	0.000108764		GO:0048857	GO_NEURAL_NUCLEUS_DEVELOPMENT	0.000126251
GO:0017171	GO_SERINE_HYDROLASE_ACTIVITY	0.00011551		GO:0044451	GO_NUCLEOPLASM_PART	0.000106921		GO:0071696	GO_ECTODERMAL_PLACODE_DEVELOPMENT	0.000125826
GO:0014823	GO_RESPONSE_TO_ACTIVITY	0.000115352		GO:0045171	GO_INTERCELLULAR_BRIDGE	0.000106264		GO:0015851	GO_NUCLEOBASE_TRANSPORT	0.000124326
GO:0007588	GO_EXCRETION	0.000115149		GO:0032794	GO_GTPASE_ACTIVATING_PROTEIN_BINDING	0.000106194		GO:0045177	GO_APICAL_PART_OF_CELL	0.000122598
GO:0090662	GO_ATP_HYDROLYSIS_COUPLED_TRANSMEMBRANE_TRANSPORT	0.000114899		GO:0044232	GO_ORGANELLE_MEMBRANE_CONTACT_SITE	0.000105834		GO:0005793	GO_ENDOPLASMIC_RETICULUM_GOLGI_INTERMEDIATE_COMPARTMENT	0.000122353
GO:0042165	GO_NEUROTRANSMITTER_BINDING	0.000114245		GO:0016769	GO_TRANSFERASE_ACTIVITY_TRANSFERRING_NITROGENOUS_GROUPS	0.000104491		GO:0048770	GO_PIGMENT_GRANULE	0.000120929
GO:0048227	GO_PLASMA_MEMBRANE_TO_ENDOSOME_TRANSPORT	0.000113673		GO:0097458	GO_NEURON_PART	0.00010399		GO:0072337	GO_MODIFIED_AMINO_ACID_TRANSPORT	0.000119298
GO:0045176	GO_APICAL_PROTEIN_LOCALIZATION	0.000112884		GO:0060021	GO_ROOF_OF_MOUTH_DEVELOPMENT	0.000103983		GO:0020027	GO_HEMOGLOBIN_METABOLIC_PROCESS	0.000117952
GO:0035035	GO_HISTONE_ACETYLTRANSFERASE_BINDING	0.000112279		GO:0045504	GO_DYNEIN_HEAVY_CHAIN_BINDING	0.000102497		GO:0072341	GO_MODIFIED_AMINO_ACID_BINDING	0.000117783
GO:0031254	GO_CELL_TRAILING_EDGE	0.000110509		GO:0030496	GO_MIDBODY	0.000101213		GO:0006450	GO_REGULATION_OF_TRANSLATIONAL_FIDELITY	0.00011754
GO:0045342	GO_MHC_CLASS_II_BIOSYNTHETIC_PROCESS	0.000109741		GO:0044215	GO_OTHER_ORGANISM	9.97131e-05		GO:0090665	GO_GLYCOPROTEIN_COMPLEX	0.000114897
GO:0097242	GO_AMYLOID_BETA_CLEARANCE	0.000109424		GO:0044429	GO_MITOCHONDRIAL_PART	9.93598e-05		GO:0043548	GO_PHOSPHATIDYLINOSITOL_3_KINASE_BINDING	0.000114665
GO:0051409	GO_RESPONSE_TO_NITROSATIVE_STRESS	0.000109389		GO:0044764	GO_MULTI_ORGANISM_CELLULAR_PROCESS	9.93033e-05		GO:0009791	GO_POST_EMBRYONIC_DEVELOPMENT	0.000114304
GO:0007190	GO_ACTIVATION_OF_ADENYLATE_CYCLASE_ACTIVITY	0.000108886		GO:0044445	GO_CYTOSOLIC_PART	9.91039e-05		GO:0050840	GO_EXTRACELLULAR_MATRIX_BINDING	0.000112657
GO:0044432	GO_ENDOPLASMIC_RETICULUM_PART	0.000108865		GO:0045505	GO_DYNEIN_INTERMEDIATE_CHAIN_BINDING	9.89143e-05		GO:0071402	GO_CELLULAR_RESPONSE_TO_LIPOPROTEIN_PARTICLE_STIMULUS	0.000112112
GO:0070988	GO_DEMETHYLATION	0.000107088		GO:0097617	GO_ANNEALING_ACTIVITY	9.80662e-05		GO:0044390	GO_UBIQUITIN_LIKE_PROTEIN_CONJUGATING_ENZYME_BINDING	0.000110893
GO:0098636	GO_PROTEIN_COMPLEX_INVOLVED_IN_CELL_ADHESION	0.000106005		GO:0060537	GO_MUSCLE_TISSUE_DEVELOPMENT	9.77044e-05		GO:0017171	GO_SERINE_HYDROLASE_ACTIVITY	0.000109956
GO:0050840	GO_EXTRACELLULAR_MATRIX_BINDING	0.000105779		GO:0044433	GO_CYTOPLASMIC_VESICLE_PART	9.67231e-05		GO:0051767	GO_NITRIC_OXIDE_SYNTHASE_BIOSYNTHETIC_PROCESS	0.000109868
GO:0015238	GO_DRUG_TRANSMEMBRANE_TRANSPORTER_ACTIVITY	0.000104608		GO:0002251	GO_ORGAN_OR_TISSUE_SPECIFIC_IMMUNE_RESPONSE	9.58834e-05		GO:0003684	GO_DAMAGED_DNA_BINDING	0.000109771
GO:0032794	GO_GTPASE_ACTIVATING_PROTEIN_BINDING	0.00010452		GO:0097197	GO_TETRASPANIN_ENRICHED_MICRODOMAIN	9.58321e-05		GO:0016137	GO_GLYCOSIDE_METABOLIC_PROCESS	0.000108179
GO:0099072	GO_REGULATION_OF_POSTSYNAPTIC_MEMBRANE_NEUROTRANSMITTER_RECEPTOR_LEVELS	0.000103976		GO:0016782	GO_TRANSFERASE_ACTIVITY_TRANSFERRING_SULFUR_CONTAINING_GROUPS	9.58086e-05		GO:0045120	GO_PRONUCLEUS	0.000107228
GO:0002020	GO_PROTEASE_BINDING	0.000102842		GO:0061578	GO_LYS63_SPECIFIC_DEUBIQUITINASE_ACTIVITY	9.39963e-05		GO:0051409	GO_RESPONSE_TO_NITROSATIVE_STRESS	0.000104904
GO:0009295	GO_NUCLEOID	0.000101921		GO:0017014	GO_PROTEIN_NITROSYLATION	9.38041e-05		GO:0060352	GO_CELL_ADHESION_MOLECULE_PRODUCTION	0.000104116
GO:0032300	GO_MISMATCH_REPAIR_COMPLEX	0.000101527		GO:0048569	GO_POST_EMBRYONIC_ANIMAL_ORGAN_DEVELOPMENT	9.23854e-05		GO:0098780	GO_RESPONSE_TO_MITOCHONDRIAL_DEPOLARISATION	0.000102075
GO:0045504	GO_DYNEIN_HEAVY_CHAIN_BINDING	9.9929e-05		GO:0072525	GO_PYRIDINE_CONTAINING_COMPOUND_BIOSYNTHETIC_PROCESS	9.15164e-05		GO:0036166	GO_PHENOTYPIC_SWITCHING	0.000100201
GO:0042555	GO_MCM_COMPLEX	9.94248e-05		GO:0051540	GO_METAL_CLUSTER_BINDING	8.99667e-05		GO:0070095	GO_FRUCTOSE_6_PHOSPHATE_BINDING	9.92901e-05
GO:0042891	GO_ANTIBIOTIC_TRANSPORT	9.85761e-05		GO:0005849	GO_MRNA_CLEAVAGE_FACTOR_COMPLEX	8.95408e-05		GO:0030496	GO_MIDBODY	9.8546e-05
GO:0097458	GO_NEURON_PART	9.8491e-05		GO:0033558	GO_PROTEIN_DEACETYLASE_ACTIVITY	8.94416e-05		GO:0000407	GO_PHAGOPHORE_ASSEMBLY_SITE	9.80487e-05
GO:0009820	GO_ALKALOID_METABOLIC_PROCESS	9.82804e-05		GO:0044450	GO_MICROTUBULE_ORGANIZING_CENTER_PART	8.86432e-05		GO:0016801	GO_HYDROLASE_ACTIVITY_ACTING_ON_ETHER_BONDS	9.64393e-05
GO:0016769	GO_TRANSFERASE_ACTIVITY_TRANSFERRING_NITROGENOUS_GROUPS	9.70766e-05		GO:0035145	GO_EXON_EXON_JUNCTION_COMPLEX	8.81204e-05		GO:0038065	GO_COLLAGEN_ACTIVATED_SIGNALING_PATHWAY	9.57504e-05
GO:0044433	GO_CYTOPLASMIC_VESICLE_PART	9.69517e-05		GO:0044389	GO_UBIQUITIN_LIKE_PROTEIN_LIGASE_BINDING	8.80756e-05		GO:0005852	GO_EUKARYOTIC_TRANSLATION_INITIATION_FACTOR_3_COMPLEX	9.54441e-05
GO:0044232	GO_ORGANELLE_MEMBRANE_CONTACT_SITE	9.68454e-05		GO:0002931	GO_RESPONSE_TO_ISCHEMIA	8.80535e-05		GO:0042430	GO_INDOLE_CONTAINING_COMPOUND_METABOLIC_PROCESS	9.43878e-05
GO:0045505	GO_DYNEIN_INTERMEDIATE_CHAIN_BINDING	9.66998e-05		GO:0051597	GO_RESPONSE_TO_METHYLMERCURY	8.76364e-05		GO:0099612	GO_PROTEIN_LOCALIZATION_TO_AXON	9.36417e-05
GO:0044455	GO_MITOCHONDRIAL_MEMBRANE_PART	9.66079e-05		GO:0044279	GO_OTHER_ORGANISM_MEMBRANE	8.70272e-05		GO:0043008	GO_ATP_DEPENDENT_PROTEIN_BINDING	8.91946e-05
GO:0042895	GO_ANTIBIOTIC_TRANSMEMBRANE_TRANSPORTER_ACTIVITY	9.6081e-05		GO:0002020	GO_PROTEASE_BINDING	8.57186e-05		GO:0002931	GO_RESPONSE_TO_ISCHEMIA	8.34039e-05
GO:0051852	GO_DISRUPTION_BY_HOST_OF_SYMBIONT_CELLS	9.55188e-05		GO:0070531	GO_BRCA1_A_COMPLEX	8.55356e-05		GO:0003906	GO_DNA_APURINIC_OR_APYRIMIDINIC_SITE_ENDONUCLEASE_ACTIVITY	8.34039e-05
GO:0043491	GO_PROTEIN_KINASE_B_SIGNALING	9.50272e-05		GO:0035590	GO_PURINERGIC_NUCLEOTIDE_RECEPTOR_SIGNALING_PATHWAY	8.49508e-05		GO:0014731	GO_SPECTRIN_ASSOCIATED_CYTOSKELETON	8.34039e-05
GO:0044451	GO_NUCLEOPLASM_PART	9.49001e-05		GO:0061702	GO_INFLAMMASOME_COMPLEX	8.34207e-05		GO:0015643	GO_TOXIC_SUBSTANCE_BINDING	8.34039e-05
GO:0002931	GO_RESPONSE_TO_ISCHEMIA	9.39909e-05		GO:0044463	GO_CELL_PROJECTION_PART	8.2193e-05		GO:0030332	GO_CYCLIN_BINDING	8.34039e-05
GO:0043178	GO_ALCOHOL_BINDING	9.39115e-05		GO:0060968	GO_REGULATION_OF_GENE_SILENCING	8.19932e-05		GO:0032020	GO_ISG15_PROTEIN_CONJUGATION	8.34039e-05
GO:0044445	GO_CYTOSOLIC_PART	9.22474e-05		GO:0032947	GO_PROTEIN_CONTAINING_COMPLEX_SCAFFOLD_ACTIVITY	8.08204e-05		GO:0035902	GO_RESPONSE_TO_IMMOBILIZATION_STRESS	8.34039e-05
GO:0017014	GO_PROTEIN_NITROSYLATION	9.19449e-05		GO:0051101	GO_REGULATION_OF_DNA_BINDING	7.96579e-05		GO:0044144	GO_MODULATION_OF_GROWTH_OF_SYMBIONT_INVOLVED_IN_INTERACTION_WITH_HOST	8.34039e-05
GO:0097617	GO_ANNEALING_ACTIVITY	9.0912e-05		GO:0032300	GO_MISMATCH_REPAIR_COMPLEX	7.90365e-05		GO:0051852	GO_DISRUPTION_BY_HOST_OF_SYMBIONT_CELLS	8.34039e-05
GO:0045239	GO_TRICARBOXYLIC_ACID_CYCLE_ENZYME_COMPLEX	9.06563e-05		GO:0044798	GO_NUCLEAR_TRANSCRIPTION_FACTOR_COMPLEX	7.61938e-05		GO:0097371	GO_MDM2_MDM4_FAMILY_PROTEIN_BINDING	8.34039e-05
GO:0051597	GO_RESPONSE_TO_METHYLMERCURY	9.05747e-05		GO:0060717	GO_CHORION_DEVELOPMENT	7.43625e-05		GO:0098743	GO_CELL_AGGREGATION	8.34039e-05
GO:0061578	GO_LYS63_SPECIFIC_DEUBIQUITINASE_ACTIVITY	8.96802e-05		GO:0097110	GO_SCAFFOLD_PROTEIN_BINDING	7.35216e-05		GO:0035859	GO_SEH1_ASSOCIATED_COMPLEX	8.32602e-05
GO:0044429	GO_MITOCHONDRIAL_PART	8.9609e-05		GO:0048306	GO_CALCIUM_DEPENDENT_PROTEIN_BINDING	7.33817e-05		GO:0036342	GO_POST_ANAL_TAIL_MORPHOGENESIS	8.32602e-05
GO:0035145	GO_EXON_EXON_JUNCTION_COMPLEX	8.58474e-05		GO:0044456	GO_SYNAPSE_PART	7.29684e-05		GO:0030870	GO_MRE11_COMPLEX	8.32519e-05
GO:0070531	GO_BRCA1_A_COMPLEX	8.56876e-05		GO:0038007	GO_NETRIN_ACTIVATED_SIGNALING_PATHWAY	7.29045e-05		GO:0045293	GO_MRNA_EDITING_COMPLEX	8.32519e-05
GO:0005849	GO_MRNA_CLEAVAGE_FACTOR_COMPLEX	8.50433e-05		GO:0098743	GO_CELL_AGGREGATION	7.18768e-05		GO:0060290	GO_TRANSDIFFERENTIATION	8.3161e-05
GO:0044798	GO_NUCLEAR_TRANSCRIPTION_FACTOR_COMPLEX	8.47891e-05		GO:0033267	GO_AXON_PART	7.15613e-05		GO:0007190	GO_ACTIVATION_OF_ADENYLATE_CYCLASE_ACTIVITY	8.31126e-05
GO:0044389	GO_UBIQUITIN_LIKE_PROTEIN_LIGASE_BINDING	8.4131e-05		GO:0044420	GO_EXTRACELLULAR_MATRIX_COMPONENT	7.12965e-05		GO:0031996	GO_THIOESTERASE_BINDING	8.29421e-05
GO:0070341	GO_FAT_CELL_PROLIFERATION	8.32177e-05		GO:0098748	GO_ENDOCYTIC_ADAPTOR_ACTIVITY	7.01067e-05		GO:0000980	GO_RNA_POLYMERASE_II_DISTAL_ENHANCER_SEQUENCE_SPECIFIC_DNA_BINDING	8.28462e-05
GO:0048569	GO_POST_EMBRYONIC_ANIMAL_ORGAN_DEVELOPMENT	8.27052e-05		GO:0046184	GO_ALDEHYDE_BIOSYNTHETIC_PROCESS	6.94592e-05		GO:0044388	GO_SMALL_PROTEIN_ACTIVATING_ENZYME_BINDING	8.28462e-05
GO:0035590	GO_PURINERGIC_NUCLEOTIDE_RECEPTOR_SIGNALING_PATHWAY	8.24578e-05		GO:0030332	GO_CYCLIN_BINDING	6.75945e-05		GO:0050998	GO_NITRIC_OXIDE_SYNTHASE_BINDING	8.28462e-05
GO:0097110	GO_SCAFFOLD_PROTEIN_BINDING	8.02008e-05		GO:0031996	GO_THIOESTERASE_BINDING	6.73375e-05		GO:0042537	GO_BENZENE_CONTAINING_COMPOUND_METABOLIC_PROCESS	8.28013e-05
GO:0044463	GO_CELL_PROJECTION_PART	7.98009e-05		GO:0001772	GO_IMMUNOLOGICAL_SYNAPSE	6.68655e-05		GO:0044450	GO_MICROTUBULE_ORGANIZING_CENTER_PART	8.28001e-05
GO:0044456	GO_SYNAPSE_PART	7.90262e-05		GO:0035326	GO_ENHANCER_BINDING	6.58871e-05		GO:0044213	GO_INTRONIC_TRANSCRIPTION_REGULATORY_REGION_DNA_BINDING	8.27564e-05
GO:0097197	GO_TETRASPANIN_ENRICHED_MICRODOMAIN	7.88832e-05		GO:1990845	GO_ADAPTIVE_THERMOGENESIS	6.54642e-05		GO:0044441	GO_CILIARY_PART	8.2518e-05
GO:0007229	GO_INTEGRIN_MEDIATED_SIGNALING_PATHWAY	7.81916e-05		GO:0043621	GO_PROTEIN_SELF_ASSOCIATION	6.53752e-05		GO:0002039	GO_P53_BINDING	8.25158e-05
GO:0030332	GO_CYCLIN_BINDING	7.81596e-05		GO:0070035	GO_PURINE_NTP_DEPENDENT_HELICASE_ACTIVITY	6.33544e-05		GO:0051087	GO_CHAPERONE_BINDING	8.24771e-05
GO:0031420	GO_ALKALI_METAL_ION_BINDING	7.78926e-05		GO:0070937	GO_CRD_MEDIATED_MRNA_STABILITY_COMPLEX	6.28681e-05		GO:0072562	GO_BLOOD_MICROPARTICLE	8.24771e-05
GO:0051775	GO_RESPONSE_TO_REDOX_STATE	7.76216e-05		GO:0044325	GO_ION_CHANNEL_BINDING	6.28358e-05		GO:0005833	GO_HEMOGLOBIN_COMPLEX	8.24619e-05
GO:0031996	GO_THIOESTERASE_BINDING	7.62561e-05		GO:0045239	GO_TRICARBOXYLIC_ACID_CYCLE_ENZYME_COMPLEX	6.2448e-05		GO:0097223	GO_SPERM_PART	8.24619e-05
GO:0030742	GO_GTP_DEPENDENT_PROTEIN_BINDING	7.59705e-05		GO:0032039	GO_INTEGRATOR_COMPLEX	6.22065e-05		GO:0031386	GO_PROTEIN_TAG	8.24241e-05
GO:0061702	GO_INFLAMMASOME_COMPLEX	7.56754e-05		GO:0042165	GO_NEUROTRANSMITTER_BINDING	6.05566e-05		GO:1990909	GO_WNT_SIGNALOSOME	8.23649e-05
GO:0035326	GO_ENHANCER_BINDING	7.52247e-05		GO:0031365	GO_N_TERMINAL_PROTEIN_AMINO_ACID_MODIFICATION	5.96878e-05		GO:0045171	GO_INTERCELLULAR_BRIDGE	8.22663e-05
GO:1990845	GO_ADAPTIVE_THERMOGENESIS	7.48779e-05		GO:0051775	GO_RESPONSE_TO_REDOX_STATE	5.95465e-05		GO:0001917	GO_PHOTORECEPTOR_INNER_SEGMENT	8.19995e-05
GO:0042826	GO_HISTONE_DEACETYLASE_BINDING	7.4518e-05		GO:0050840	GO_EXTRACELLULAR_MATRIX_BINDING	5.84761e-05		GO:0032947	GO_PROTEIN_CONTAINING_COMPLEX_SCAFFOLD_ACTIVITY	8.19167e-05
GO:0048306	GO_CALCIUM_DEPENDENT_PROTEIN_BINDING	7.41178e-05		GO:0044448	GO_CELL_CORTEX_PART	5.81211e-05		GO:0038027	GO_APOLIPOPROTEIN_A_I_MEDIATED_SIGNALING_PATHWAY	8.19167e-05
GO:0001772	GO_IMMUNOLOGICAL_SYNAPSE	7.28825e-05		GO:0015929	GO_HEXOSAMINIDASE_ACTIVITY	5.79274e-05		GO:0008301	GO_DNA_BINDING_BENDING	8.1744e-05
GO:0098743	GO_CELL_AGGREGATION	7.16776e-05		GO:0035859	GO_SEH1_ASSOCIATED_COMPLEX	5.72799e-05		GO:0051117	GO_ATPASE_BINDING	8.16058e-05
GO:0015851	GO_NUCLEOBASE_TRANSPORT	6.989e-05		GO:0007422	GO_PERIPHERAL_NERVOUS_SYSTEM_DEVELOPMENT	5.69543e-05		GO:0000178	GO_EXOSOME_RNASE_COMPLEX_	8.15824e-05
GO:0032947	GO_PROTEIN_CONTAINING_COMPLEX_SCAFFOLD_ACTIVITY	6.96218e-05		GO:0060290	GO_TRANSDIFFERENTIATION	5.6856e-05		GO:0044325	GO_ION_CHANNEL_BINDING	8.10751e-05
GO:0098748	GO_ENDOCYTIC_ADAPTOR_ACTIVITY	6.91259e-05		GO:2000378	GO_NEGATIVE_REGULATION_OF_REACTIVE_OXYGEN_SPECIES_METABOLIC_PROCESS	5.66866e-05		GO:0005516	GO_CALMODULIN_BINDING	8.07131e-05
GO:0070035	GO_PURINE_NTP_DEPENDENT_HELICASE_ACTIVITY	6.87336e-05		GO:0048227	GO_PLASMA_MEMBRANE_TO_ENDOSOME_TRANSPORT	5.59309e-05		GO:0032794	GO_GTPASE_ACTIVATING_PROTEIN_BINDING	8.05141e-05
GO:0060290	GO_TRANSDIFFERENTIATION	6.83805e-05		GO:1904645	GO_RESPONSE_TO_AMYLOID_BETA	5.37687e-05		GO:0061827	GO_SPERM_HEAD	8.04073e-05
GO:0044325	GO_ION_CHANNEL_BINDING	6.79866e-05		GO:0033015	GO_TETRAPYRROLE_CATABOLIC_PROCESS	5.31977e-05		GO:0035326	GO_ENHANCER_BINDING	8.03162e-05
GO:0035859	GO_SEH1_ASSOCIATED_COMPLEX	6.65711e-05		GO:0002054	GO_NUCLEOBASE_BINDING	5.26504e-05		GO:0042826	GO_HISTONE_DEACETYLASE_BINDING	8.03162e-05
GO:0044420	GO_EXTRACELLULAR_MATRIX_COMPONENT	6.59034e-05		GO:0044438	GO_MICROBODY_PART	5.21084e-05		GO:0051597	GO_RESPONSE_TO_METHYLMERCURY	8.02208e-05
GO:0031365	GO_N_TERMINAL_PROTEIN_AMINO_ACID_MODIFICATION	6.49881e-05		GO:0042219	GO_CELLULAR_MODIFIED_AMINO_ACID_CATABOLIC_PROCESS	5.20555e-05		GO:0045472	GO_RESPONSE_TO_ETHER	8.01266e-05
GO:0043621	GO_PROTEIN_SELF_ASSOCIATION	6.49005e-05		GO:0070679	GO_INOSITOL_1_4_5_TRISPHOSPHATE_BINDING	5.1808e-05		GO:0070405	GO_AMMONIUM_ION_BINDING	8.00485e-05
GO:0000980	GO_RNA_POLYMERASE_II_DISTAL_ENHANCER_SEQUENCE_SPECIFIC_DNA_BINDING	6.48915e-05		GO:0000980	GO_RNA_POLYMERASE_II_DISTAL_ENHANCER_SEQUENCE_SPECIFIC_DNA_BINDING	5.12272e-05		GO:1904645	GO_RESPONSE_TO_AMYLOID_BETA	8.00155e-05
GO:1904645	GO_RESPONSE_TO_AMYLOID_BETA	6.46695e-05		GO:0016281	GO_EUKARYOTIC_TRANSLATION_INITIATION_FACTOR_4F_COMPLEX	5.00963e-05		GO:0002251	GO_ORGAN_OR_TISSUE_SPECIFIC_IMMUNE_RESPONSE	7.97969e-05
GO:0033267	GO_AXON_PART	6.44792e-05		GO:0032356	GO_OXIDIZED_DNA_BINDING	4.99216e-05		GO:0051787	GO_MISFOLDED_PROTEIN_BINDING	7.9602e-05
GO:0035329	GO_HIPPO_SIGNALING	6.44669e-05		GO:0003360	GO_BRAINSTEM_DEVELOPMENT	4.98399e-05		GO:0051959	GO_DYNEIN_LIGHT_INTERMEDIATE_CHAIN_BINDING	7.94535e-05
GO:0044438	GO_MICROBODY_PART	6.00191e-05		GO:0018149	GO_PEPTIDE_CROSS_LINKING	4.95781e-05		GO:0031404	GO_CHLORIDE_ION_BINDING	7.89922e-05
GO:0003360	GO_BRAINSTEM_DEVELOPMENT	5.99663e-05		GO:0042826	GO_HISTONE_DEACETYLASE_BINDING	4.9466e-05		GO:0001772	GO_IMMUNOLOGICAL_SYNAPSE	7.891e-05
GO:0002251	GO_ORGAN_OR_TISSUE_SPECIFIC_IMMUNE_RESPONSE	5.95248e-05		GO:0044548	GO_S100_PROTEIN_BINDING	4.90941e-05		GO:0035385	GO_ROUNDABOUT_SIGNALING_PATHWAY	7.88744e-05
GO:0007220	GO_NOTCH_RECEPTOR_PROCESSING	5.92028e-05		GO:0005811	GO_LIPID_DROPLET	4.85869e-05		GO:0050997	GO_QUATERNARY_AMMONIUM_GROUP_BINDING	7.85966e-05
GO:0005811	GO_LIPID_DROPLET	5.6976e-05		GO:0034518	GO_RNA_CAP_BINDING_COMPLEX	4.68417e-05		GO:0044183	GO_PROTEIN_FOLDING_CHAPERONE	7.85896e-05
GO:0034518	GO_RNA_CAP_BINDING_COMPLEX	5.69429e-05		GO:0032020	GO_ISG15_PROTEIN_CONJUGATION	4.52823e-05		GO:0008022	GO_PROTEIN_C_TERMINUS_BINDING	7.84736e-05
GO:0019814	GO_IMMUNOGLOBULIN_COMPLEX	5.65921e-05		GO:0005521	GO_LAMIN_BINDING	4.35697e-05		GO:0044437	GO_VACUOLAR_PART	7.82939e-05
GO:0008565	GO_PROTEIN_TRANSPORTER_ACTIVITY	5.64692e-05		GO:0007229	GO_INTEGRIN_MEDIATED_SIGNALING_PATHWAY	4.06784e-05		GO:0016328	GO_LATERAL_PLASMA_MEMBRANE	7.77757e-05
GO:0018149	GO_PEPTIDE_CROSS_LINKING	5.62592e-05		GO:0044453	GO_NUCLEAR_MEMBRANE_PART	3.78448e-05		GO:0044452	GO_NUCLEOLAR_PART	7.77133e-05
GO:0051340	GO_REGULATION_OF_LIGASE_ACTIVITY	5.60599e-05		GO:0016137	GO_GLYCOSIDE_METABOLIC_PROCESS	3.66851e-05		GO:0017127	GO_CHOLESTEROL_TRANSPORTER_ACTIVITY	7.76069e-05
GO:0060717	GO_CHORION_DEVELOPMENT	5.58319e-05		GO:0007220	GO_NOTCH_RECEPTOR_PROCESSING	3.66722e-05		GO:0044451	GO_NUCLEOPLASM_PART	7.732e-05
GO:0005521	GO_LAMIN_BINDING	5.46359e-05		GO:0031404	GO_CHLORIDE_ION_BINDING	3.66565e-05		GO:0005521	GO_LAMIN_BINDING	7.72522e-05
GO:0044448	GO_CELL_CORTEX_PART	5.45301e-05		GO:0035587	GO_PURINERGIC_RECEPTOR_SIGNALING_PATHWAY	3.62443e-05		GO:0045111	GO_INTERMEDIATE_FILAMENT_CYTOSKELETON	7.7186e-05
GO:0016281	GO_EUKARYOTIC_TRANSLATION_INITIATION_FACTOR_4F_COMPLEX	5.40848e-05		GO:0030742	GO_GTP_DEPENDENT_PROTEIN_BINDING	3.61259e-05		GO:0044798	GO_NUCLEAR_TRANSCRIPTION_FACTOR_COMPLEX	7.70603e-05
GO:0035459	GO_VESICLE_CARGO_LOADING	5.29046e-05		GO:1990380	GO_LYS48_SPECIFIC_DEUBIQUITINASE_ACTIVITY	3.45425e-05		GO:0030574	GO_COLLAGEN_CATABOLIC_PROCESS	7.6941e-05
GO:0032020	GO_ISG15_PROTEIN_CONJUGATION	5.28255e-05		GO:0051828	GO_ENTRY_INTO_OTHER_ORGANISM_INVOLVED_IN_SYMBIOTIC_INTERACTION	3.37825e-05		GO:0044848	GO_BIOLOGICAL_PHASE	7.687e-05
GO:0033015	GO_TETRAPYRROLE_CATABOLIC_PROCESS	5.25633e-05		GO:0032045	GO_GUANYL_NUCLEOTIDE_EXCHANGE_FACTOR_COMPLEX	3.29695e-05		GO:0099132	GO_ATP_HYDROLYSIS_COUPLED_CATION_TRANSMEMBRANE_TRANSPORT	7.64468e-05
GO:0043073	GO_GERM_CELL_NUCLEUS	5.17631e-05		GO:0044848	GO_BIOLOGICAL_PHASE	3.25552e-05		GO:0031365	GO_N_TERMINAL_PROTEIN_AMINO_ACID_MODIFICATION	7.63858e-05
GO:0044548	GO_S100_PROTEIN_BINDING	4.99309e-05		GO:0030992	GO_INTRACILIARY_TRANSPORT_PARTICLE_B	3.22938e-05		GO:0016281	GO_EUKARYOTIC_TRANSLATION_INITIATION_FACTOR_4F_COMPLEX	7.60825e-05
GO:0032039	GO_INTEGRATOR_COMPLEX	4.96967e-05		GO:0043008	GO_ATP_DEPENDENT_PROTEIN_BINDING	3.15404e-05		GO:0044440	GO_ENDOSOMAL_PART	7.6078e-05
GO:0031404	GO_CHLORIDE_ION_BINDING	4.95548e-05		GO:0002039	GO_P53_BINDING	3.11163e-05		GO:0003360	GO_BRAINSTEM_DEVELOPMENT	7.58224e-05
GO:0043008	GO_ATP_DEPENDENT_PROTEIN_BINDING	4.94148e-05		GO:0008022	GO_PROTEIN_C_TERMINUS_BINDING	3.09364e-05		GO:0043696	GO_DEDIFFERENTIATION	7.57859e-05
GO:0001047	GO_CORE_PROMOTER_BINDING	4.85867e-05		GO:0090723	GO_GROWTH_CONE_PART	3.06312e-05		GO:0043274	GO_PHOSPHOLIPASE_BINDING	7.55873e-05
GO:0016137	GO_GLYCOSIDE_METABOLIC_PROCESS	4.8069e-05		GO:0008180	GO_COP9_SIGNALOSOME	3.04222e-05		GO:0071889	GO_14_3_3_PROTEIN_BINDING	7.54943e-05
GO:0042219	GO_CELLULAR_MODIFIED_AMINO_ACID_CATABOLIC_PROCESS	4.79874e-05		GO:0070095	GO_FRUCTOSE_6_PHOSPHATE_BINDING	2.98309e-05		GO:0045504	GO_DYNEIN_HEAVY_CHAIN_BINDING	7.5309e-05
GO:0032045	GO_GUANYL_NUCLEOTIDE_EXCHANGE_FACTOR_COMPLEX	4.78174e-05		GO:0038202	GO_TORC1_SIGNALING	2.85515e-05		GO:0099004	GO_CALMODULIN_DEPENDENT_KINASE_SIGNALING_PATHWAY	7.52168e-05
GO:0070937	GO_CRD_MEDIATED_MRNA_STABILITY_COMPLEX	4.70857e-05		GO:0050998	GO_NITRIC_OXIDE_SYNTHASE_BINDING	2.79641e-05		GO:0034518	GO_RNA_CAP_BINDING_COMPLEX	7.50739e-05
GO:0044453	GO_NUCLEAR_MEMBRANE_PART	4.66051e-05		GO:0017151	GO_DEAD_H_BOX_RNA_HELICASE_BINDING	2.60227e-05		GO:0005849	GO_MRNA_CLEAVAGE_FACTOR_COMPLEX	7.49539e-05
GO:0008022	GO_PROTEIN_C_TERMINUS_BINDING	4.55025e-05		GO:0071526	GO_SEMAPHORIN_PLEXIN_SIGNALING_PATHWAY	2.50353e-05		GO:0045505	GO_DYNEIN_INTERMEDIATE_CHAIN_BINDING	7.4905e-05
GO:0044848	GO_BIOLOGICAL_PHASE	4.54852e-05		GO:0035586	GO_PURINERGIC_RECEPTOR_ACTIVITY	2.42404e-05		GO:0097136	GO_BCL_2_FAMILY_PROTEIN_COMPLEX	7.47765e-05
GO:0036166	GO_PHENOTYPIC_SWITCHING	4.49399e-05		GO:0030427	GO_SITE_OF_POLARIZED_GROWTH	2.32679e-05		GO:0051703	GO_INTRASPECIES_INTERACTION_BETWEEN_ORGANISMS	7.43193e-05
GO:0002039	GO_P53_BINDING	4.47881e-05		GO:0044447	GO_AXONEME_PART	2.27328e-05		GO:0048306	GO_CALCIUM_DEPENDENT_PROTEIN_BINDING	7.42248e-05
GO:0030427	GO_SITE_OF_POLARIZED_GROWTH	4.47525e-05		GO:0015321	GO_SODIUM_DEPENDENT_PHOSPHATE_TRANSMEMBRANE_TRANSPORTER_ACTIVITY	2.26608e-05		GO:0039706	GO_CO_RECEPTOR_BINDING	7.36396e-05
GO:0070095	GO_FRUCTOSE_6_PHOSPHATE_BINDING	4.41443e-05		GO:0000178	GO_EXOSOME_RNASE_COMPLEX_	2.06917e-05		GO:0071526	GO_SEMAPHORIN_PLEXIN_SIGNALING_PATHWAY	7.30941e-05
GO:0035587	GO_PURINERGIC_RECEPTOR_SIGNALING_PATHWAY	4.41295e-05		GO:0043696	GO_DEDIFFERENTIATION	2.06235e-05		GO:0048569	GO_POST_EMBRYONIC_ANIMAL_ORGAN_DEVELOPMENT	7.30828e-05
GO:0098780	GO_RESPONSE_TO_MITOCHONDRIAL_DEPOLARISATION	4.34565e-05						GO:0050879	GO_MULTICELLULAR_ORGANISMAL_MOVEMENT	7.29535e-05
GO:0032356	GO_OXIDIZED_DNA_BINDING	4.1595e-05						GO:0042623	GO_ATPASE_ACTIVITY_COUPLED	7.25558e-05
GO:0032993	GO_PROTEIN_DNA_COMPLEX	4.15535e-05						GO:0070531	GO_BRCA1_A_COMPLEX	7.21314e-05
GO:0090723	GO_GROWTH_CONE_PART	4.08953e-05						GO:0033267	GO_AXON_PART	7.19749e-05
GO:0051767	GO_NITRIC_OXIDE_SYNTHASE_BIOSYNTHETIC_PROCESS	4.0832e-05						GO:0045056	GO_TRANSCYTOSIS	7.19643e-05
GO:0006739	GO_NADP_METABOLIC_PROCESS	4.08106e-05						GO:0036442	GO_PROTON_EXPORTING_ATPASE_ACTIVITY	7.1936e-05
GO:0051828	GO_ENTRY_INTO_OTHER_ORGANISM_INVOLVED_IN_SYMBIOTIC_INTERACTION	4.08072e-05						GO:0032190	GO_ACROSIN_BINDING	7.1325e-05
GO:0008180	GO_COP9_SIGNALOSOME	4.04296e-05						GO:0031254	GO_CELL_TRAILING_EDGE	7.12077e-05
GO:1990380	GO_LYS48_SPECIFIC_DEUBIQUITINASE_ACTIVITY	3.9939e-05						GO:0071141	GO_SMAD_PROTEIN_COMPLEX	7.12068e-05
GO:0030371	GO_TRANSLATION_REPRESSOR_ACTIVITY	3.89279e-05						GO:0004012	GO_PHOSPHOLIPID_TRANSLOCATING_ATPASE_ACTIVITY	7.11637e-05
GO:0015669	GO_GAS_TRANSPORT	3.73067e-05						GO:0090662	GO_ATP_HYDROLYSIS_COUPLED_TRANSMEMBRANE_TRANSPORT	7.10804e-05
GO:0071526	GO_SEMAPHORIN_PLEXIN_SIGNALING_PATHWAY	3.6746e-05						GO:0018149	GO_PEPTIDE_CROSS_LINKING	7.10249e-05
GO:0047485	GO_PROTEIN_N_TERMINUS_BINDING	3.5436e-05						GO:0035587	GO_PURINERGIC_RECEPTOR_SIGNALING_PATHWAY	7.09859e-05
GO:0031143	GO_PSEUDOPODIUM	3.53974e-05						GO:0044448	GO_CELL_CORTEX_PART	7.07317e-05
GO:0061827	GO_SPERM_HEAD	3.38787e-05						GO:0047485	GO_PROTEIN_N_TERMINUS_BINDING	7.06651e-05
GO:0023035	GO_CD40_SIGNALING_PATHWAY	3.36647e-05						GO:0043621	GO_PROTEIN_SELF_ASSOCIATION	7.04784e-05
GO:0043274	GO_PHOSPHOLIPASE_BINDING	3.3592e-05						GO:0051775	GO_RESPONSE_TO_REDOX_STATE	7.04095e-05
GO:0043696	GO_DEDIFFERENTIATION	3.31753e-05						GO:0000346	GO_TRANSCRIPTION_EXPORT_COMPLEX	6.99492e-05
GO:0042301	GO_PHOSPHATE_ION_BINDING	3.30867e-05						GO:0045341	GO_MHC_CLASS_I_BIOSYNTHETIC_PROCESS	6.97142e-05
GO:0001968	GO_FIBRONECTIN_BINDING	3.27407e-05						GO:0070035	GO_PURINE_NTP_DEPENDENT_HELICASE_ACTIVITY	6.96065e-05
GO:0006471	GO_PROTEIN_ADP_RIBOSYLATION	3.26814e-05						GO:0044389	GO_UBIQUITIN_LIKE_PROTEIN_LIGASE_BINDING	6.93318e-05
GO:0004003	GO_ATP_DEPENDENT_DNA_HELICASE_ACTIVITY	3.26802e-05						GO:0001047	GO_CORE_PROMOTER_BINDING	6.89477e-05
GO:0072376	GO_PROTEIN_ACTIVATION_CASCADE	3.23999e-05						GO:0016942	GO_INSULIN_LIKE_GROWTH_FACTOR_BINDING_PROTEIN_COMPLEX	6.83597e-05
GO:0050998	GO_NITRIC_OXIDE_SYNTHASE_BINDING	3.20324e-05						GO:0005913	GO_CELL_CELL_ADHERENS_JUNCTION	6.83513e-05
GO:0019674	GO_NAD_METABOLIC_PROCESS	3.14637e-05						GO:0035145	GO_EXON_EXON_JUNCTION_COMPLEX	6.82468e-05
GO:0003906	GO_DNA_APURINIC_OR_APYRIMIDINIC_SITE_ENDONUCLEASE_ACTIVITY	3.03066e-05						GO:0051828	GO_ENTRY_INTO_OTHER_ORGANISM_INVOLVED_IN_SYMBIOTIC_INTERACTION	6.81495e-05
GO:0005070	GO_SH3_SH2_ADAPTOR_ACTIVITY	3.02412e-05						GO:0008430	GO_SELENIUM_BINDING	6.81286e-05
GO:0032451	GO_DEMETHYLASE_ACTIVITY	2.86215e-05						GO:0097110	GO_SCAFFOLD_PROTEIN_BINDING	6.8096e-05
GO:0002054	GO_NUCLEOBASE_BINDING	2.85706e-05						GO:0044463	GO_CELL_PROJECTION_PART	6.80954e-05
GO:0035586	GO_PURINERGIC_RECEPTOR_ACTIVITY	2.82958e-05						GO:0035900	GO_RESPONSE_TO_ISOLATION_STRESS	6.8009e-05
GO:0071141	GO_SMAD_PROTEIN_COMPLEX	2.7758e-05						GO:0001965	GO_G_PROTEIN_ALPHA_SUBUNIT_BINDING	6.76682e-05
GO:0051703	GO_INTRASPECIES_INTERACTION_BETWEEN_ORGANISMS	2.76809e-05						GO:0061578	GO_LYS63_SPECIFIC_DEUBIQUITINASE_ACTIVITY	6.76576e-05
GO:0000178	GO_EXOSOME_RNASE_COMPLEX_	2.71951e-05						GO:0008013	GO_BETA_CATENIN_BINDING	6.76388e-05
GO:0030992	GO_INTRACILIARY_TRANSPORT_PARTICLE_B	2.71697e-05						GO:0044431	GO_GOLGI_APPARATUS_PART	6.75731e-05
GO:0030877	GO_BETA_CATENIN_DESTRUCTION_COMPLEX	2.70917e-05						GO:0097164	GO_AMMONIUM_ION_METABOLIC_PROCESS	6.74606e-05
GO:0001887	GO_SELENIUM_COMPOUND_METABOLIC_PROCESS	2.68595e-05						GO:0005070	GO_SH3_SH2_ADAPTOR_ACTIVITY	6.70662e-05
GO:0048308	GO_ORGANELLE_INHERITANCE	2.68114e-05						GO:0090723	GO_GROWTH_CONE_PART	6.7004e-05
GO:0000109	GO_NUCLEOTIDE_EXCISION_REPAIR_COMPLEX	2.63349e-05						GO:0035586	GO_PURINERGIC_RECEPTOR_ACTIVITY	6.70023e-05
GO:0016942	GO_INSULIN_LIKE_GROWTH_FACTOR_BINDING_PROTEIN_COMPLEX	2.60191e-05						GO:0042301	GO_PHOSPHATE_ION_BINDING	6.69902e-05
GO:0072357	GO_PTW_PP1_PHOSPHATASE_COMPLEX	2.47474e-05						GO:0051705	GO_MULTI_ORGANISM_BEHAVIOR	6.6935e-05
GO:0044447	GO_AXONEME_PART	2.47433e-05						GO:0005577	GO_FIBRINOGEN_COMPLEX	6.6656e-05
GO:0030881	GO_BETA_2_MICROGLOBULIN_BINDING	2.3377e-05						GO:0004003	GO_ATP_DEPENDENT_DNA_HELICASE_ACTIVITY	6.59288e-05
GO:0051705	GO_MULTI_ORGANISM_BEHAVIOR	2.27915e-05						GO:0023019	GO_SIGNAL_TRANSDUCTION_INVOLVED_IN_REGULATION_OF_GENE_EXPRESSION	6.58693e-05
GO:0016811	GO_HYDROLASE_ACTIVITY_ACTING_ON_CARBON_NITROGEN_BUT_NOT_PEPTIDE_BONDS_IN_LINEAR_AMIDES	2.26126e-05						GO:0097503	GO_SIALYLATION	6.56461e-05
GO:0035385	GO_ROUNDABOUT_SIGNALING_PATHWAY	2.21449e-05						GO:0005509	GO_CALCIUM_ION_BINDING	6.55724e-05
GO:0008013	GO_BETA_CATENIN_BINDING	2.21307e-05						GO:0044456	GO_SYNAPSE_PART	6.55019e-05
GO:0005522	GO_PROFILIN_BINDING	2.15615e-05						GO:0097458	GO_NEURON_PART	6.54464e-05
GO:0071437	GO_INVADOPODIUM	2.14731e-05						GO:0044453	GO_NUCLEAR_MEMBRANE_PART	6.53689e-05
GO:0045293	GO_MRNA_EDITING_COMPLEX	2.10752e-05						GO:0045176	GO_APICAL_PROTEIN_LOCALIZATION	6.52974e-05
GO:0010911	GO_REGULATION_OF_ISOMERASE_ACTIVITY	2.06796e-05						GO:0097602	GO_CULLIN_FAMILY_PROTEIN_BINDING	6.52849e-05
GO:0005072	GO_TRANSFORMING_GROWTH_FACTOR_BETA_RECEPTOR_CYTOPLASMIC_MEDIATOR_ACTIVITY	2.05826e-05						GO:0016769	GO_TRANSFERASE_ACTIVITY_TRANSFERRING_NITROGENOUS_GROUPS	6.51328e-05
GO:0034363	GO_INTERMEDIATE_DENSITY_LIPOPROTEIN_PARTICLE	2.04692e-05						GO:0052192	GO_MOVEMENT_IN_ENVIRONMENT_OF_OTHER_ORGANISM_INVOLVED_IN_SYMBIOTIC_INTERACTION	6.47233e-05
GO:0018298	GO_PROTEIN_CHROMOPHORE_LINKAGE	2.01681e-05						GO:0098748	GO_ENDOCYTIC_ADAPTOR_ACTIVITY	6.46006e-05
GO:0031932	GO_TORC2_COMPLEX	1.98212e-05						GO:0031681	GO_G_PROTEIN_BETA_SUBUNIT_BINDING	6.45776e-05
GO:0034185	GO_APOLIPOPROTEIN_BINDING	1.894e-05						GO:0044455	GO_MITOCHONDRIAL_MEMBRANE_PART	6.45298e-05
GO:0031369	GO_TRANSLATION_INITIATION_FACTOR_BINDING	1.84548e-05						GO:0030877	GO_BETA_CATENIN_DESTRUCTION_COMPLEX	6.45009e-05
GO:0005832	GO_CHAPERONIN_CONTAINING_T_COMPLEX	1.80346e-05						GO:0045503	GO_DYNEIN_LIGHT_CHAIN_BINDING	6.41954e-05
GO:0039706	GO_CO_RECEPTOR_BINDING	1.77345e-05						GO:0042587	GO_GLYCOGEN_GRANULE	6.40177e-05
GO:0038026	GO_REELIN_MEDIATED_SIGNALING_PATHWAY	1.76145e-05						GO:0001968	GO_FIBRONECTIN_BINDING	6.39891e-05
GO:0000164	GO_PROTEIN_PHOSPHATASE_TYPE_1_COMPLEX	1.73709e-05						GO:0006734	GO_NADH_METABOLIC_PROCESS	6.37369e-05
GO:0001917	GO_PHOTORECEPTOR_INNER_SEGMENT	1.72036e-05						GO:0005522	GO_PROFILIN_BINDING	6.36722e-05
GO:0005833	GO_HEMOGLOBIN_COMPLEX	1.59166e-05						GO:0044433	GO_CYTOPLASMIC_VESICLE_PART	6.36313e-05
								GO:0044445	GO_CYTOSOLIC_PART	6.36313e-05
								GO:0044232	GO_ORGANELLE_MEMBRANE_CONTACT_SITE	6.35806e-05
								GO:0090568	GO_NUCLEAR_TRANSCRIPTIONAL_REPRESSOR_COMPLEX	6.35128e-05
								GO:0005811	GO_LIPID_DROPLET	6.33719e-05
								GO:0044438	GO_MICROBODY_PART	6.33674e-05
								GO:0044215	GO_OTHER_ORGANISM	6.26648e-05
								GO:0000287	GO_MAGNESIUM_ION_BINDING	6.25307e-05
								GO:0000995	GO_RNA_POLYMERASE_III_GENERAL_TRANSCRIPTION_INITIATION_FACTOR_ACTIVITY	6.24064e-05
								GO:0008180	GO_COP9_SIGNALOSOME	6.22977e-05
								GO:0017147	GO_WNT_PROTEIN_BINDING	6.22887e-05
								GO:0044872	GO_LIPOPROTEIN_LOCALIZATION	6.22839e-05
								GO:0070182	GO_DNA_POLYMERASE_BINDING	6.20471e-05
								GO:0070064	GO_PROLINE_RICH_REGION_BINDING	6.20359e-05
								GO:0034185	GO_APOLIPOPROTEIN_BINDING	6.19619e-05
								GO:0044432	GO_ENDOPLASMIC_RETICULUM_PART	6.14262e-05
								GO:0031838	GO_HAPTOGLOBIN_HEMOGLOBIN_COMPLEX	6.11933e-05
								GO:0008565	GO_PROTEIN_TRANSPORTER_ACTIVITY	6.11724e-05
								GO:0045294	GO_ALPHA_CATENIN_BINDING	6.11089e-05
								GO:0015238	GO_DRUG_TRANSMEMBRANE_TRANSPORTER_ACTIVITY	6.09802e-05
								GO:0051082	GO_UNFOLDED_PROTEIN_BINDING	6.09151e-05
								GO:0019674	GO_NAD_METABOLIC_PROCESS	6.07952e-05
								GO:0097242	GO_AMYLOID_BETA_CLEARANCE	6.0676e-05
								GO:0031143	GO_PSEUDOPODIUM	6.05646e-05
								GO:0044429	GO_MITOCHONDRIAL_PART	6.05599e-05
								GO:0001533	GO_CORNIFIED_ENVELOPE	6.0375e-05
								GO:0060033	GO_ANATOMICAL_STRUCTURE_REGRESSION	6.03057e-05
								GO:0045295	GO_GAMMA_CATENIN_BINDING	6.02247e-05
								GO:0098636	GO_PROTEIN_COMPLEX_INVOLVED_IN_CELL_ADHESION	6.00433e-05
								GO:0009295	GO_NUCLEOID	6.00409e-05
								GO:0035035	GO_HISTONE_ACETYLTRANSFERASE_BINDING	5.99187e-05
								GO:1990380	GO_LYS48_SPECIFIC_DEUBIQUITINASE_ACTIVITY	5.94113e-05
								GO:0031209	GO_SCAR_COMPLEX	5.86657e-05
								GO:0048102	GO_AUTOPHAGIC_CELL_DEATH	5.80814e-05
								GO:0032045	GO_GUANYL_NUCLEOTIDE_EXCHANGE_FACTOR_COMPLEX	5.79016e-05
								GO:0005072	GO_TRANSFORMING_GROWTH_FACTOR_BETA_RECEPTOR_CYTOPLASMIC_MEDIATOR_ACTIVITY	5.75215e-05
								GO:0001891	GO_PHAGOCYTIC_CUP	5.52317e-05
								GO:0030014	GO_CCR4_NOT_COMPLEX	5.50632e-05
								GO:0010911	GO_REGULATION_OF_ISOMERASE_ACTIVITY	5.43526e-05
								GO:0002162	GO_DYSTROGLYCAN_BINDING	5.42687e-05
								GO:0016251	GO_RNA_POLYMERASE_II_GENERAL_TRANSCRIPTION_INITIATION_FACTOR_ACTIVITY	5.34975e-05
								GO:0010623	GO_PROGRAMMED_CELL_DEATH_INVOLVED_IN_CELL_DEVELOPMENT	5.34174e-05
								GO:0018298	GO_PROTEIN_CHROMOPHORE_LINKAGE	5.3274e-05
								GO:0001887	GO_SELENIUM_COMPOUND_METABOLIC_PROCESS	5.16181e-05
								GO:0006857	GO_OLIGOPEPTIDE_TRANSPORT	5.00708e-05
								GO:0044548	GO_S100_PROTEIN_BINDING	4.96256e-05
								GO:0005952	GO_CAMP_DEPENDENT_PROTEIN_KINASE_COMPLEX	4.94487e-05
								GO:0009820	GO_ALKALOID_METABOLIC_PROCESS	4.90824e-05
								GO:0008179	GO_ADENYLATE_CYCLASE_BINDING	4.73648e-05
								GO:0005677	GO_CHROMATIN_SILENCING_COMPLEX	4.55196e-05
								GO:0061702	GO_INFLAMMASOME_COMPLEX	4.51912e-05
								GO:0030618	GO_TRANSFORMING_GROWTH_FACTOR_BETA_RECEPTOR_PATHWAY_SPECIFIC_CYTOPLASMIC_MEDIATOR_ACTIVITY	4.51611e-05
								GO:0042219	GO_CELLULAR_MODIFIED_AMINO_ACID_CATABOLIC_PROCESS	4.24056e-05
								GO:0030742	GO_GTP_DEPENDENT_PROTEIN_BINDING	4.09015e-05
								GO:0099516	GO_ION_ANTIPORTER_ACTIVITY	3.99018e-05
								GO:0001134	GO_TRANSCRIPTION_REGULATOR_RECRUITING_ACTIVITY	3.91355e-05
								GO:0097197	GO_TETRASPANIN_ENRICHED_MICRODOMAIN	3.65152e-05
								GO:0030881	GO_BETA_2_MICROGLOBULIN_BINDING	3.60372e-05
								GO:0018065	GO_PROTEIN_COFACTOR_LINKAGE	3.49016e-05
								GO:0015321	GO_SODIUM_DEPENDENT_PHOSPHATE_TRANSMEMBRANE_TRANSPORTER_ACTIVITY	3.45493e-05
								GO:0031094	GO_PLATELET_DENSE_TUBULAR_NETWORK	3.40079e-05
								GO:0043142	GO_SINGLE_STRANDED_DNA_DEPENDENT_ATPASE_ACTIVITY	3.21721e-05
								GO:0042555	GO_MCM_COMPLEX	3.20154e-05
								GO:0044420	GO_EXTRACELLULAR_MATRIX_COMPONENT	3.13858e-05
								GO:0005850	GO_EUKARYOTIC_TRANSLATION_INITIATION_FACTOR_2_COMPLEX	3.07751e-05
								GO:0001013	GO_RNA_POLYMERASE_I_REGULATORY_REGION_DNA_BINDING	2.76623e-05
								GO:0097677	GO_STAT_FAMILY_PROTEIN_BINDING	2.57756e-05
								GO:0005851	GO_EUKARYOTIC_TRANSLATION_INITIATION_FACTOR_2B_COMPLEX	2.5302e-05
								GO:0043560	GO_INSULIN_RECEPTOR_SUBSTRATE_BINDING	2.48294e-05
								GO:0040034	GO_REGULATION_OF_DEVELOPMENT_HETEROCHRONIC	2.44166e-05
								GO:0051666	GO_ACTIN_CORTICAL_PATCH_LOCALIZATION	2.36677e-05
								GO:0072321	GO_CHAPERONE_MEDIATED_PROTEIN_TRANSPORT	2.34588e-05
								GO:0070937	GO_CRD_MEDIATED_MRNA_STABILITY_COMPLEX	2.29892e-05
								GO:0038007	GO_NETRIN_ACTIVATED_SIGNALING_PATHWAY	2.24781e-05
								GO:0042891	GO_ANTIBIOTIC_TRANSPORT	2.24083e-05
								GO:0032059	GO_BLEB	2.19609e-05
