# Supplementary material for: Dysregulated Immunological Functionome and Dysfunctional Metabolic Pathway Recognized for the Pathogenesis of Borderline Ovarian Tumors by Integrative Polygenic Analytics
Source: Int J Mol Sci. 2021 Apr 15;22(8):4105. doi: 10.3390/ijms22084105 (PMC8071470; doi:10.3390/ijms22084105)
Supplement: Supplementary file 1 [file ijms-22-04105-s001.zip › Table S3 All scores of GALT and IL of clinical samples.xlsx]

## Sheet: 工作表1
Serial number	Group	Pathological number	Diagnosis	GALT intensity (I)	GALT percentage (P)	Score (Q)	IL6 intensity (I)	IL6 percentage (P)	Score (Q)
1	1	P001711943	Serous borderline tumor	2	100	200	2	100	200
2	1	P001712926	Mucinous borderline tumor	1	100	100	1	100	100
3	1	P001814857	Serous borderline tumor	1	100	100	1	100	100
4	1	P001903346	Serous borderline tumor	3	100	300	3	100	300
5	1	P001938610	Seromucinous borderline tumor	1	100	100	1	100	100
6	1	P001904104	Mucinous borderline tumor	1	100	100	1	100	100
7	1	P001949391	Mucinous borderline tumor	1	100	100	1	100	100
8	1	P002001664	Mucinous borderline tumor	2	100	200	2	100	200
9	1	P002001557	Mucinous borderline tumor	1	100	100	3	100	300
10	2	P001950491	Normal ovarian tissue	0	100	0	1	100	100
11	2	P002001997	Follicular cysts	0	100	0	1	100	100
12	2	P002004835	Corpus albican	0	100	0	1	100	100
13	2	P002005915	Congestion	0	100	0	1	100	100
14	2	P002005916	Corpus albican	1	100	100	1	100	100
15	2	P002008627	Corpus albican	1	100	100	1	100	100
16	2	P002000010	Free from tumor invasion	0	100	0	0	100	0
17	2	Control_8	Senile ovarian tissue	0	100	0	1	100	100
18	2	Control_9	Senile ovarian tissue	1	100	100	1	100	100
